# Supplementary material for: Effects of Different Combinations of Phytochemical-Rich Fruits and Vegetables on Chronic Disease Risk Markers and Gene Expression Changes: Insights from the MiBLEND Study, a Randomized Trial
Source: Antioxidants (Basel). 2024 Jul 29;13(8):915. doi: 10.3390/antiox13080915 (PMC11351619; doi:10.3390/antiox13080915)
Supplement: Supplementary file 1 [file antioxidants-13-00915-s001.zip]

Archive with 1 entries (1 files):
- antioxidants-3057668-supplementary.xlsx
