# Supplementary material for: Effects of Different Combinations of Phytochemical-Rich Fruits and Vegetables on Chronic Disease Risk Markers and Gene Expression Changes: Insights from the MiBLEND Study, a Randomized Trial
Source: Antioxidants (Basel). 2024 Jul 29;13(8):915. doi: 10.3390/antiox13080915 (PMC11351619; doi:10.3390/antiox13080915)
Supplement: Supplementary file 1 [file antioxidants-13-00915-s001.zip › antioxidants-3057668-supplementary.xlsx]

## Sheet: Figure S1
Supplementary Figure S1: The phytochemical content in the ingredients composing each dietary intervention blend. The y-axis is in logarithmic scale to better represent phytochemicals of varying concentrations.

## Sheet: Figure S2
Supplementary Figure S2. Vitamin C levels by test day and duration in cold storage

## Sheet: Table S1
Supplementary Table S1. Number of participants per group by assay.
	Assay	Total samples	TD 1	TD 2	TD 3	Blend 1	Blend 2	Blend 3	Blend 4	Blend 5	Blend 6	Blend 7
DNA Damage	Comet Assay	347	131	107	103	34	33	36	7	36	31	33
	8-OH-dG	80	40	20	19	0	0	0	0	0	0	39
Oxidative Stress Markers	TEAC	369	144	122	115	40	36	38	9	38	38	39
	Superoxide Height	387	144	124	117	38	37	40	9	39	39	39
	Superoxide Area	387	144	124	117	38	37	40	9	39	39	39
Retinal Microvasc-ulature	CRAE, CRVE, AVR	392	145	125	114	38	37	40	9	39	39	37
	Branching, Tortuosity	389	144	123	114	38	37	39	9	39	38	37
Phyto-chemical Absorption	Vitamin C	390	145	122	116	37	36	40	9	40	37	40
	Carotenoids	390	143	124	115	38	36	40	9	38	38	40
	Total polyphenols	389	144	123	116	38	36	40	9	39	39	38
Gene expression	DEG analysis (before filtering)	383	141	121	114	39	37	40	9	37	40	39

## Sheet: Table S2
Supplementary Table S2. DEGs found in significantly overrepresented pathways in Reactome for All Blends versus Baseline comparison.
Pathway Name	Pathway ID	Entitites Found	Genes in Pathway	Entities FDR	Sig Genes in Pathway	logFC	adj.P.Val	Reactions Found	Reactions Total	Reactions ratio
HDACs deacetylate histones	R-HSA-3214815	19	63	3.2e-06	H4C1	-0.12	0.0145	5	5	0.000345
					H4-16	-0.09	0.0107
					H4C2	-0.12	0.00699
					RBBP7	-0.06	0.0124
					H3C1	-0.09	0.0402
					H4C9	-0.11	0.0131
					H2BC9	-0.09	0.0397
					H4C8	-0.08	0.0393
					H2AC8	-0.1	0.0251
					H4C5	-0.09	0.0317
					H4C6	-0.13	0.0107
					H4C3	-0.1	0.0374
					H4C4	-0.12	0.0131
					ARID4A	0.06	0.0139
					H3C13	-0.13	0.00677
					MBD3	-0.05	0.0497
					H2AC15	-0.12	0.00669
					H2AC12	-0.16	0.00891
					HDAC3	-0.04	0.0369
					PHF21A	0.1	0.00102
					H2AW	-0.11	0.00815
					H4C13	-0.12	0.0158
					H2BC10	-0.11	0.033
					H4C12	-0.14	0.0186
					H2AC21	-0.11	0.0122
					H2BC18	-0.08	0.0497
RNA Polymerase I Promoter Opening	R-HSA-73728	10	33	0.018	H2BC9	-0.09	0.0397	1	2	0.000138
					H4C8	-0.08	0.0393
					H2AC8	-0.1	0.0251
					H4C9	-0.11	0.0131
					MBD2	0.04	0.0441
					H4-16	-0.09	0.0107
					H2AC15	-0.12	0.00669
					H2AC12	-0.16	0.00891
					H3C13	-0.13	0.00677
					H4C13	-0.12	0.0158
					H2BC10	-0.11	0.033
					H4C12	-0.14	0.0186
					H3C1	-0.09	0.0402
					H4C2	-0.12	0.00699
					H4C1	-0.12	0.0145
					H4C4	-0.12	0.0131
					H4C3	-0.1	0.0374
					H4C6	-0.13	0.0107
					H4C5	-0.09	0.0317
Recognition and association of DNA glycosylase with site containing an affected purine	R-HSA-110330	10	38	0.019	H2BC9	-0.09	0.0397	3	10	0.000691
					H4C8	-0.08	0.0393
					H2AC8	-0.1	0.0251
					ACD	-0.05	0.0222
					H4C9	-0.11	0.0131
					H4-16	-0.09	0.0107
					H2AC15	-0.12	0.00669
					H2AC12	-0.16	0.00891
					H4C13	-0.12	0.0158
					H2BC10	-0.11	0.033
					H4C12	-0.14	0.0186
					H4C2	-0.12	0.00699
					H4C1	-0.12	0.0145
					H4C4	-0.12	0.0131
					H4C3	-0.1	0.0374
					H4C6	-0.13	0.0107
					H4C5	-0.09	0.0317
					MUTYH	-0.06	0.0454
PRC2 methylates histones and DNA	R-HSA-212300	10	43	0.022	H2BC9	-0.09	0.0397	4	4	0.000276
					H4C8	-0.08	0.0393
					H2AC8	-0.1	0.0251
					H4C9	-0.11	0.0131
					H4-16	-0.09	0.0107
					H2AC15	-0.12	0.00669
					H2AC12	-0.16	0.00891
					H3C13	-0.13	0.00677
					H4C13	-0.12	0.0158
					H2BC10	-0.11	0.033
					H4C12	-0.14	0.0186
					H3C1	-0.09	0.0402
					H4C2	-0.12	0.00699
					H4C1	-0.12	0.0145
					RBBP7	-0.06	0.0124
					H4C4	-0.12	0.0131
					H4C3	-0.1	0.0374
					H4C6	-0.13	0.0107
					H4C5	-0.09	0.0317
Cleavage of the damaged purine	R-HSA-110331	10	44	0.022	H2BC9	-0.09	0.0397	3	9	0.000621
					H4C8	-0.08	0.0393
					H2AC8	-0.1	0.0251
					ACD	-0.05	0.0222
					H4C9	-0.11	0.0131
					H4-16	-0.09	0.0107
					H2AC15	-0.12	0.00669
					H2AC12	-0.16	0.00891
					H4C13	-0.12	0.0158
					H2BC10	-0.11	0.033
					H4C12	-0.14	0.0186
					H4C2	-0.12	0.00699
					H4C1	-0.12	0.0145
					H4C4	-0.12	0.0131
					H4C3	-0.1	0.0374
					H4C6	-0.13	0.0107
					H4C5	-0.09	0.0317
					MUTYH	-0.06	0.0454
RHO GTPase cycle	R-HSA-9012999	44	460	0.022	ITSN2	0.04	0.0446	45	91	0.006284
					ZNF512B	-0.06	0.0322
					ARHGAP11A	-0.09	0.00699
					MTMR1	0.05	0.0108
					ROCK1	0.06	0.0131
					FAF2	-0.03	0.0384
					PIK3R3	-0.11	0.00465
					ARHGAP15	0.05	0.0428
					LMNB1	0.1	0.0277
					PLD2	0.09	0.0031
					FGD2	0.07	0.0485
					ARHGAP42	-0.08	0.0469
					PAIP2B	-0.08	0.0145
					HINT2	-0.07	0.0498
					SLK	0.04	0.0469
					MCF2L	-0.16	0.0139
					STK38	0.04	0.0939
					EMILIN2	0.08	0.00869
					PTK2B	0.05	0.0311
					ARHGEF40	0.11	0.0142
					PAK4	-0.06	0.0375
					ARHGEF11	0.07	0.0328
					VAV3	0.05	0.0456
					GIT2	0.04	0.0299
					CCDC115	-0.06	0.00482
					RHOF	-0.06	0.021
					ARHGAP26	0.06	0.0483
					HSPE1	-0.06	0.0444
					ARHGAP24	0.07	0.0498
					CKAP4	0.09	0.0356
					CIT	-0.12	0.00851
					ARFGAP2	-0.04	0.00897
					COPS4	-0.05	0.0304
					VANGL1	-0.1	0.00319
					ARHGEF9	-0.07	0.0151
					DIAPH2	0.07	0.00719
					FAM135A	0.07	0.00616
					UBXN11	0.06	0.0279
					ABI2	-0.07	0.00942
					VIM	0.06	0.0455
					SOS2	0.07	0.0117
					RHOQ	0.06	0.0244
Depurination	R-HSA-73927	10	45	0.027	H2BC9	-0.09	0.0397	6	19	0.001312
					H4C8	-0.08	0.0393
					H2AC8	-0.1	0.0251
					ACD	-0.05	0.0222
					H4C9	-0.11	0.0131
					H4-16	-0.09	0.0107
					H2AC15	-0.12	0.00669
					H2AC12	-0.16	0.00891
					H4C13	-0.12	0.0158
					H2BC10	-0.11	0.033
					H4C12	-0.14	0.0186
					H4C2	-0.12	0.00699
					H4C1	-0.12	0.0145
					H4C4	-0.12	0.0131
					H4C3	-0.1	0.0374
					H4C6	-0.13	0.0107
					H4C5	-0.09	0.0317
					MUTYH	-0.06	0.0454
RNA Polymerase I Promoter Escape	R-HSA-73772	12	60	0.032	H4C8	-0.08	0.0393	2	2	0.000138
					H2AC8	-0.1	0.0251
					H4C9	-0.11	0.0131
					H4-16	-0.09	0.0107
					H2AC15	-0.12	0.00669
					H2AC12	-0.16	0.00891
					H3C13	-0.13	0.00677
					H4C13	-0.12	0.0158
					H2BC10	-0.11	0.033
					H4C12	-0.14	0.0186
					H3C1	-0.09	0.0402
					POLR1E	-0.07	0.00686
					H4C2	-0.12	0.00699
					H4C1	-0.12	0.0145
					H4C4	-0.12	0.0131
					H4C3	-0.1	0.0374
					H4C6	-0.13	0.0107
					POLR2K	-0.05	0.0384
					H4C5	-0.09	0.0317
Deposition of new CENPA-containing nucleosomes at the centromere	R-HSA-606279	10	53	0.046	H2BC9	-0.09	0.0397	4	4	0.000276
					H4C8	-0.08	0.0393
					H2AC8	-0.1	0.0251
					H4C9	-0.11	0.0131
					H4-16	-0.09	0.0107
					H2AC15	-0.12	0.00669
					H2AC12	-0.16	0.00891
					H4C13	-0.12	0.0158
					H2BC10	-0.11	0.033
					RUVBL1	-0.05	0.037
					H4C12	-0.14	0.0186
					CENPL	-0.1	0.00102
					H4C2	-0.12	0.00699
					H4C1	-0.12	0.0145
					RBBP7	-0.06	0.0124
					H4C4	-0.12	0.0131
					H4C3	-0.1	0.0374
					H4C6	-0.13	0.0107
					H4C5	-0.09	0.0317
Nucleosome assembly	R-HSA-774815	10	53	0.046	H2BC9	-0.09	0.0397	4	4	0.000276
					H4C8	-0.08	0.0393
					H2AC8	-0.1	0.0251
					H4C9	-0.11	0.0131
					H4-16	-0.09	0.0107
					H2AC15	-0.12	0.00669
					H2AC12	-0.16	0.00891
					H4C13	-0.12	0.0158
					H2BC10	-0.11	0.033
					RUVBL1	-0.05	0.037
					H4C12	-0.14	0.0186
					CENPL	-0.1	0.00102
					H4C2	-0.12	0.00699
					H4C1	-0.12	0.0145
					RBBP7	-0.06	0.0124
					H4C4	-0.12	0.0131
					H4C3	-0.1	0.0374
					H4C6	-0.13	0.0107
					H4C5	-0.09	0.0317

## Sheet: Table S3
Supplementary Table S3. GSEA enriched pathways after two weeks of consuming 400 g/day of Blend 1. NES = normalized enrichment score.
Category	Pathway Name	Enrichment Direction	Reactome ID	NES	q value
Cell Cycle	Cell Cycle, Mitotic	â	R-HSA-69278	-2.26	3.22e-16
	Cell Cycle Checkpoints	â	R-HSA-69620	-2.45	1.38e-13
	G2/M Checkpoints	â	R-HSA-69481	-2.59	2.18e-12
	Condensation of Prophase Chromosomes	â	R-HSA-2299718	-2.83	9.45e-12
	Deposition of new CENPA-containing nucleosomes at the centromere	â	R-HSA-606279	-2.8	2.03e-11
	Nucleosome assembly	â	R-HSA-774815	-2.8	2.03e-11
	G2/M DNA damage checkpoint	â	R-HSA-69473	-2.69	5.46e-11
	M Phase	â	R-HSA-68886	-2.14	9.61e-11
	Chromosome Maintenance	â	R-HSA-73886	-2.57	1.25e-10
	Telomere Maintenance	â	R-HSA-157579	-2.5	1.44e-09
	Mitotic Prophase	â	R-HSA-68875	-2.37	2.76e-09
	Packaging Of Telomere Ends	â	R-HSA-171306	-2.61	7.03e-09
	Meiotic synapsis	â	R-HSA-1221632	-2.39	3.26e-07
	Inhibition of DNA recombination at telomere	â	R-HSA-9670095	-2.41	3.58e-07
	G1/S Transition	â	R-HSA-69206	-2.06	1.23e-05
	S Phase	â	R-HSA-69242	-1.96	2.09e-05
	Mitotic Prometaphase	â	R-HSA-68877	-1.91	2.72e-05
	Mitotic G1 phase and G1/S transition	â	R-HSA-453279	-1.87	0.000109
	Separation of Sister Chromatids	â	R-HSA-2467813	-1.72	0.000608
	G2/M Transition	â	R-HSA-69275	-1.72	0.000608
	Mitotic Metaphase and Anaphase	â	R-HSA-2555396	-1.66	0.000619
	Activation of ATR in response to replication stress	â	R-HSA-176187	-2.07	0.000666
	Mitotic Spindle Checkpoint	â	R-HSA-69618	-1.79	0.001034
	Mitotic Anaphase	â	R-HSA-68882	-1.67	0.001095
	Resolution of Sister Chromatid Cohesion	â	R-HSA-2500257	-1.83	0.0012
	G1/S-Specific Transcription	â	R-HSA-69205	-2.06	0.001219
	Mitotic G2-G2/M phases	â	R-HSA-453274	-1.67	0.001472
	Transcription of E2F targets under negative control by p107 (RBL1) and p130 (RBL2) in complex with HDAC1	â	R-HSA-1362300	-2.03	0.001664
	Amplification of signal from the kinetochores	â	R-HSA-141424	-1.85	0.001742
	Amplification of signal from unattached kinetochores via a MAD2 inhibitory signal	â	R-HSA-141444	-1.85	0.001742
	Transcription of E2F targets under negative control by DREAM complex	â	R-HSA-1362277	-1.89	0.003504
	Processive synthesis on the C-strand of the telomere	â	R-HSA-174414	-1.91	0.004693
	E2F mediated regulation of DNA replication	â	R-HSA-113510	-1.91	0.005033
	EML4 and NUDC in mitotic spindle formation	â	R-HSA-9648025	-1.66	0.00744
	G0 and Early G1	â	R-HSA-1538133	-1.78	0.011915
	Telomere C-strand (Lagging Strand) Synthesis	â	R-HSA-174417	-1.75	0.011915
	Extension of Telomeres	â	R-HSA-180786	-1.72	0.011915
	Polo-like kinase mediated events	â	R-HSA-156711	-1.86	0.013644
	Regulation of PLK1 Activity at G2/M Transition	â	R-HSA-2565942	-1.6	0.016182
	Removal of the Flap Intermediate from the C-strand	â	R-HSA-174437	-1.73	0.017002
	Nuclear Pore Complex (NPC) Disassembly	â	R-HSA-3301854	-1.61	0.032949
Cell-Cell Communication	Signal regulatory protein family interactions	á	R-HSA-391160	1.76	0.026464
Cellular Responses to Stimuli	DNA Damage/Telomere Stress Induced Senescence	â	R-HSA-2559586	-2.47	2.37e-08
	Oxidative Stress Induced Senescence	â	R-HSA-2559580	-2.33	1.04e-07
	Senescence-Associated Secretory Phenotype (SASP)	â	R-HSA-2559582	-2.15	2.68e-06
	Cellular Senescence	â	R-HSA-2559583	-1.88	4.81e-05
	Regulation of HSF1-mediated heat shock response	â	R-HSA-3371453	-1.6	0.022376
	Cellular response to heat stress	â	R-HSA-3371556	-1.56	0.023906
Chromatin Organization	HDACs deacetylate histones	â	R-HSA-3214815	-2.51	2.4e-09
	HATs acetylate histones	â	R-HSA-3214847	-2.24	1.27e-07
	RMTs methylate histone arginines	â	R-HSA-3214858	-2.35	4.45e-07
	HDMs demethylate histones	â	R-HSA-3214842	-2.17	8.95e-05
	Chromatin modifying enzymes	â	R-HSA-3247509	-1.69	9.09e-05
	Chromatin organization	â	R-HSA-4839726	-1.69	9.09e-05
	PKMTs methylate histone lysines	â	R-HSA-3214841	-1.87	0.000768
Developmental Biology	Activation of anterior HOX genes in hindbrain development during early embryogenesis	â	R-HSA-5617472	-2.28	6.18e-07
	Activation of HOX genes during differentiation	â	R-HSA-5619507	-2.28	6.18e-07
	Transcriptional regulation of granulopoiesis	â	R-HSA-9616222	-2.04	8.56e-05
	Semaphorin interactions	á	R-HSA-373755	1.69	0.018223
	Regulation of beta-cell development	á	R-HSA-186712	1.8	0.021107
	Regulation of gene expression in late stage (branching morphogenesis) pancreatic bud precursor cells	á	R-HSA-210744	1.8	0.025468
DNA Repair	DNA Repair	â	R-HSA-73894	-2.28	2.42e-11
	Base Excision Repair	â	R-HSA-73884	-2.71	4.15e-11
	DNA Double-Strand Break Repair	â	R-HSA-5693532	-2.41	3.46e-10
	Homology Directed Repair	â	R-HSA-5693538	-2.47	5.98e-10
	Base-Excision Repair, AP Site Formation	â	R-HSA-73929	-2.69	1.03e-09
	Recognition and association of DNA glycosylase with site containing an affected purine	â	R-HSA-110330	-2.68	3.53e-09
	Cleavage of the damaged purine	â	R-HSA-110331	-2.68	3.53e-09
	Depurination	â	R-HSA-73927	-2.68	3.53e-09
	Recognition and association of DNA glycosylase with site containing an affected pyrimidine	â	R-HSA-110328	-2.64	3.53e-09
	Cleavage of the damaged pyrimidine	â	R-HSA-110329	-2.64	3.53e-09
	Depyrimidination	â	R-HSA-73928	-2.64	3.53e-09
	HDR through Homologous Recombination (HRR) or Single Strand Annealing (SSA)	â	R-HSA-5693567	-2.44	4.1e-09
	Processing of DNA double-strand break ends	â	R-HSA-5693607	-2.49	7.38e-09
	Recruitment and ATM-mediated phosphorylation of repair and signaling proteins at DNA double strand breaks	â	R-HSA-5693565	-2.4	4.52e-08
	DNA Double Strand Break Response	â	R-HSA-5693606	-2.42	2.69e-07
	Nonhomologous End-Joining (NHEJ)	â	R-HSA-5693571	-2.38	5.59e-07
	Presynaptic phase of homologous DNA pairing and strand exchange	â	R-HSA-5693616	-2.39	1.16e-06
	Homologous DNA Pairing and Strand Exchange	â	R-HSA-5693579	-2.35	1.31e-06
	HDR through Homologous Recombination (HRR)	â	R-HSA-5685942	-2.22	2.72e-05
	Recognition of DNA damage by PCNA-containing replication complex	â	R-HSA-110314	-2.17	9.65e-05
	Resolution of D-loop Structures through Synthesis-Dependent Strand Annealing (SDSA)	â	R-HSA-5693554	-2.18	0.000229
	Resolution of AP sites via the multiple-nucleotide patch replacement pathway	â	R-HSA-110373	-2.02	0.001831
	Resolution of D-Loop Structures	â	R-HSA-5693537	-1.94	0.002523
	Resolution of D-loop Structures through Holliday Junction Intermediates	â	R-HSA-5693568	-1.94	0.002523
	HDR through Single Strand Annealing (SSA)	â	R-HSA-5685938	-1.91	0.002725
	Resolution of Abasic Sites (AP sites)	â	R-HSA-73933	-1.88	0.003891
	PCNA-Dependent Long Patch Base Excision Repair	â	R-HSA-5651801	-1.92	0.004726
	Fanconi Anemia Pathway	â	R-HSA-6783310	-1.79	0.006398
	Mismatch repair (MMR) directed by MSH2:MSH3 (MutSbeta)	â	R-HSA-5358606	-1.7	0.034471
DNA Replication	DNA Replication	â	R-HSA-69306	-2.55	5.35e-12
	Assembly of the ORC complex at the origin of replication	â	R-HSA-68616	-2.79	9.65e-11
	DNA Replication Pre-Initiation	â	R-HSA-69002	-2.47	1.25e-10
	Assembly of the pre-replicative complex	â	R-HSA-68867	-2.4	1.19e-09
	Activation of the pre-replicative complex	â	R-HSA-68962	-2.03	0.00075
	Synthesis of DNA	â	R-HSA-69239	-1.77	0.001628
	DNA strand elongation	â	R-HSA-69190	-1.91	0.002725
	Lagging Strand Synthesis	â	R-HSA-69186	-1.87	0.007858
	Processive synthesis on the lagging strand	â	R-HSA-69183	-1.76	0.015303
	Orc1 removal from chromatin	â	R-HSA-68949	-1.56	0.026385
	Removal of the Flap Intermediate	â	R-HSA-69166	-1.74	0.033935
Extracellular Matrix Organization	Extracellular matrix organization	á	R-HSA-1474244	1.77	0.003243
	Degradation of the extracellular matrix	á	R-HSA-1474228	1.79	0.008692
Gene Expression (Transcription)	PRC2 methylates histones and DNA	â	R-HSA-212300	-2.78	4.61e-11
	ERCC6 (CSB) and EHMT2 (G9a) positively regulate rRNA expression	â	R-HSA-427389	-2.76	6.6e-11
	SIRT1 negatively regulates rRNA expression	â	R-HSA-427359	-2.73	2.34e-10
	DNA methylation	â	R-HSA-5334118	-2.72	2.34e-10
	Positive epigenetic regulation of rRNA expression	â	R-HSA-5250913	-2.56	2.34e-10
	Transcriptional regulation by small RNAs	â	R-HSA-5578749	-2.55	3.16e-10
	RNA Polymerase I Promoter Escape	â	R-HSA-73772	-2.59	4.92e-10
	RNA Polymerase I Promoter Opening	â	R-HSA-73728	-2.67	1.03e-09
	B-WICH complex positively regulates rRNA expression	â	R-HSA-5250924	-2.58	1.36e-09
	RNA Polymerase I Promoter Clearance	â	R-HSA-73854	-2.5	2.52e-09
	RNA Polymerase I Transcription	â	R-HSA-73864	-2.5	2.52e-09
	Gene Silencing by RNA	â	R-HSA-211000	-2.41	1.07e-08
	NoRC negatively regulates rRNA expression	â	R-HSA-427413	-2.38	2.75e-08
	Negative epigenetic regulation of rRNA expression	â	R-HSA-5250941	-2.37	4.47e-08
	RUNX1 regulates transcription of genes involved in differentiation of HSCs	â	R-HSA-8939236	-2.35	5.13e-08
	RUNX1 regulates genes involved in megakaryocyte differentiation and platelet function	â	R-HSA-8936459	-2.35	1.23e-07
	Epigenetic regulation of gene expression	â	R-HSA-212165	-2.2	2.69e-07
	Transcriptional regulation by RUNX1	â	R-HSA-8878171	-1.85	1.4e-05
	Transcriptional Regulation by E2F6	â	R-HSA-8953750	-2.16	0.000111
	Notch-HLH transcription pathway	á	R-HSA-350054	1.82	0.008991
	Regulation of TP53 Activity through Phosphorylation	â	R-HSA-6804756	-1.62	0.01083
	Regulation of TP53 Degradation	â	R-HSA-6804757	-1.74	0.013644
	Regulation of TP53 Activity	â	R-HSA-5633007	-1.46	0.018536
	TP53 Regulates Transcription of Cell Death Genes	á	R-HSA-5633008	1.63	0.030193
Hemostasis	Hemostasis	á	R-HSA-109582	1.41	0.007997
	Platelet activation, signaling and aggregation	á	R-HSA-76002	1.51	0.00974
Immune System	Neutrophil degranulation	á	R-HSA-6798695	2.35	1.68e-17
	Interferon alpha/beta signaling	á	R-HSA-909733	2.61	2.16e-09
	Interferon Signaling	á	R-HSA-913531	2.16	2.83e-08
	Interferon gamma signaling	á	R-HSA-877300	2.38	1e-07
	Toll-like Receptor Cascades	á	R-HSA-168898	1.96	1.4e-05
	Nucleotide-binding domain, leucine rich repeat containing receptor (NLR) signaling pathways	á	R-HSA-168643	2.14	3.96e-05
	Interleukin-4 and Interleukin-13 signaling	á	R-HSA-6785807	2.04	4.78e-05
	Toll Like Receptor 4 (TLR4) Cascade	á	R-HSA-166016	1.94	7.25e-05
	TRAF6 mediated NF-kB activation	á	R-HSA-933542	2.24	0.000117
	RIP-mediated NFkB activation via ZBP1	á	R-HSA-1810476	2.24	0.000124
	Growth hormone receptor signaling	á	R-HSA-982772	2.2	0.000175
	MyD88:MAL(TIRAP) cascade initiated on plasma membrane	á	R-HSA-166058	1.9	0.000229
	Toll Like Receptor TLR1:TLR2 Cascade	á	R-HSA-168179	1.9	0.000229
	Toll Like Receptor TLR6:TLR2 Cascade	á	R-HSA-168188	1.9	0.000229
	Toll Like Receptor 2 (TLR2) Cascade	á	R-HSA-181438	1.9	0.000229
	ZBP1(DAI) mediated induction of type I IFNs	á	R-HSA-1606322	2.14	0.000518
	DDX58/IFIH1-mediated induction of interferon-alpha/beta	á	R-HSA-168928	1.9	0.000667
	Inflammasomes	á	R-HSA-622312	2.07	0.000706
	Interleukin-2 family signaling	á	R-HSA-451927	2	0.00072
	Toll Like Receptor 7/8 (TLR7/8) Cascade	á	R-HSA-168181	1.84	0.000736
	Signaling by CSF3 (G-CSF)	á	R-HSA-9674555	2.01	0.001319
	MyD88 dependent cascade initiated on endosome	á	R-HSA-975155	1.82	0.001966
	TRAF6 mediated induction of NFkB and MAP kinases upon TLR7/8 or 9 activation	á	R-HSA-975138	1.77	0.002164
	Cytosolic sensors of pathogen-associated DNA	á	R-HSA-1834949	1.84	0.002847
	TAK1-dependent IKK and NF-kappa-B activation	á	R-HSA-445989	1.9	0.003162
	Toll Like Receptor 10 (TLR10) Cascade	á	R-HSA-168142	1.7	0.004343
	Toll Like Receptor 5 (TLR5) Cascade	á	R-HSA-168176	1.7	0.004343
	MyD88 cascade initiated on plasma membrane	á	R-HSA-975871	1.7	0.004343
	Inactivation of CSF3 (G-CSF) signaling	á	R-HSA-9705462	1.94	0.005678
	MyD88-independent TLR4 cascade	á	R-HSA-166166	1.67	0.005768
	TRIF(TICAM1)-mediated TLR4 signaling	á	R-HSA-937061	1.67	0.005768
	Toll Like Receptor 9 (TLR9) Cascade	á	R-HSA-168138	1.7	0.005768
	Interleukin-15 signaling	á	R-HSA-8983432	1.95	0.005855
	TNFs bind their physiological receptors	á	R-HSA-5669034	1.95	0.006006
	Interleukin-10 signaling	á	R-HSA-6783783	1.84	0.008291
	The NLRP3 inflammasome	á	R-HSA-844456	1.86	0.009824
	Regulation of TLR by endogenous ligand	á	R-HSA-5686938	1.92	0.009855
	FLT3 Signaling	á	R-HSA-9607240	1.76	0.011915
	TRAF3-dependent IRF activation pathway	á	R-HSA-918233	1.87	0.013644
	Regulation of IFNA/IFNB signaling	á	R-HSA-912694	1.87	0.014849
	NOD1/2 Signaling Pathway	á	R-HSA-168638	1.77	0.020142
	Antigen processing-Cross presentation	á	R-HSA-1236975	1.58	0.020672
	Toll Like Receptor 3 (TLR3) Cascade	á	R-HSA-168164	1.55	0.021335
	NF-kB activation through FADD/RIP-1 pathway mediated by caspase-8 and -10	á	R-HSA-933543	1.79	0.02211
	Negative regulation of FLT3	á	R-HSA-9706369	1.78	0.023906
	Interleukin-3, Interleukin-5 and GM-CSF signaling	á	R-HSA-512988	1.62	0.024005
	Activation of IRF3/IRF7 mediated by TBK1/IKK epsilon	á	R-HSA-936964	1.76	0.026466
	TRAF6 mediated IRF7 activation	á	R-HSA-933541	1.73	0.027797
Metabolism	Integration of energy metabolism	á	R-HSA-163685	1.68	0.009595
	Interconversion of nucleotide di- and triphosphates	â	R-HSA-499943	-1.8	0.010478
	Regulation of insulin secretion	á	R-HSA-422356	1.69	0.015155
	Nucleotide catabolism	á	R-HSA-8956319	1.83	0.015676
	Pyruvate metabolism and Citric Acid (TCA) cycle	â	R-HSA-71406	-1.6	0.018526
	The citric acid (TCA) cycle and respiratory electron transport	â	R-HSA-1428517	-1.47	0.020308
	Glycosaminoglycan metabolism	á	R-HSA-1630316	1.51	0.027625
	Vitamin B5 (pantothenate) metabolism	á	R-HSA-199220	1.73	0.033407
	Sphingolipid metabolism	á	R-HSA-428157	1.52	0.034298
Metabolism of Proteins	SUMOylation of chromatin organization proteins	â	R-HSA-4551638	-2.2	7.13e-06
	Amyloid fiber formation	â	R-HSA-977225	-2.05	7.55e-05
	Ub-specific processing proteases	â	R-HSA-5689880	-1.65	0.000997
	E3 ubiquitin ligases ubiquitinate target proteins	â	R-HSA-8866654	-1.91	0.001892
	Protein ubiquitination	â	R-HSA-8852135	-1.79	0.002005
	SUMOylation	â	R-HSA-2990846	-1.64	0.002663
	SUMOylation of RNA binding proteins	â	R-HSA-4570464	-1.84	0.003521
	Ovarian tumor domain proteases	á	R-HSA-5689896	1.89	0.003858
	SUMO E3 ligases SUMOylate target proteins	â	R-HSA-3108232	-1.57	0.004652
	SUMOylation of DNA damage response and repair proteins	â	R-HSA-3108214	-1.75	0.005258
	Translation	â	R-HSA-72766	-1.73	0.007213
	SRP-dependent cotranslational protein targeting to membrane	â	R-HSA-1799339	-1.8	0.009416
	Neddylation	â	R-HSA-8951664	-1.44	0.016608
	Synthesis of glycosylphosphatidylinositol (GPI)	â	R-HSA-162710	-1.69	0.026897
Metabolism of RNA	snRNP Assembly	â	R-HSA-191859	-1.77	0.007644
	Metabolism of non-coding RNA	â	R-HSA-194441	-1.77	0.007644
	tRNA processing	â	R-HSA-72306	-1.54	0.025969
Muscle Contraction	Muscle contraction	á	R-HSA-397014	1.55	0.021505
Neuronal System	GABA B receptor activation	á	R-HSA-977444	1.75	0.017577
	Activation of GABAB receptors	á	R-HSA-991365	1.75	0.017577
	Neuronal System	á	R-HSA-112316	1.55	0.020578
	Potassium Channels	á	R-HSA-1296071	1.71	0.033184
Organelle Biogenesis and Maintenance	Cilium Assembly	â	R-HSA-5617833	-1.5	0.010725
	Organelle biogenesis and maintenance	â	R-HSA-1852241	-1.39	0.027981
Programmed Cell Death	Regulated Necrosis	á	R-HSA-5218859	1.94	0.000719
	RIPK1-mediated regulated necrosis	á	R-HSA-5213460	1.83	0.00744
	Regulation of necroptotic cell death	á	R-HSA-5675482	1.83	0.00744
	Caspase activation via Death Receptors in the presence of ligand	á	R-HSA-140534	1.86	0.013781
Reproduction	Meiotic recombination	â	R-HSA-912446	-2.84	5.35e-12
	Meiosis	â	R-HSA-1500620	-2.56	5.98e-10
	Reproduction	â	R-HSA-1474165	-2.53	8.78e-10
Signal Transduction	Activated PKN1 stimulates transcription of AR (androgen receptor) regulated genes KLK2 and KLK3	â	R-HSA-5625886	-2.7	5e-10
	Formation of the beta-catenin:TCF transactivating complex	â	R-HSA-201722	-2.49	3.96e-09
	RHO GTPases activate PKNs	â	R-HSA-5625740	-2.52	4.74e-09
	TCF dependent signaling in response to WNT	â	R-HSA-201681	-2	1.3e-06
	Estrogen-dependent gene expression	â	R-HSA-9018519	-2.05	6.08e-06
	Pre-NOTCH Transcription and Translation	â	R-HSA-1912408	-2.19	6.31e-06
	Pre-NOTCH Expression and Processing	â	R-HSA-1912422	-2.07	1.2e-05
	Signaling by Receptor Tyrosine Kinases	á	R-HSA-9006934	1.63	8.45e-05
	Signaling by Nuclear Receptors	â	R-HSA-9006931	-1.73	9.8e-05
	Signaling by Interleukins	á	R-HSA-449147	1.63	9.87e-05
	Signaling by GPCR	á	R-HSA-372790	1.68	9.88e-05
	RHO GTPase Effectors	â	R-HSA-195258	-1.69	0.000109
	ESR-mediated signaling	â	R-HSA-8939211	-1.79	0.000114
	Signaling by WNT	â	R-HSA-195721	-1.67	0.000152
	Death Receptor Signalling	á	R-HSA-73887	1.85	0.000382
	GPCR downstream signalling	á	R-HSA-388396	1.64	0.000731
	Signaling by Leptin	á	R-HSA-2586552	2.02	0.002141
	RHO GTPase cycle	á	R-HSA-9012999	1.44	0.004416
	Signaling by NOTCH	â	R-HSA-157118	-1.48	0.007213
	G alpha (12/13) signalling events	á	R-HSA-416482	1.78	0.007213
	G alpha (s) signalling events	á	R-HSA-418555	1.7	0.00974
	Signaling by Erythropoietin	á	R-HSA-9006335	1.8	0.010869
	GPCR ligand binding	á	R-HSA-500792	1.6	0.011753
	CDC42 GTPase cycle	á	R-HSA-9013148	1.53	0.011915
	NOTCH4 Intracellular Domain Regulates Transcription	á	R-HSA-9013695	1.88	0.011915
	Signaling by SCF-KIT	á	R-HSA-1433557	1.73	0.011955
	Signaling by NOTCH3	á	R-HSA-9012852	1.76	0.012737
	Regulation of PTEN gene transcription	â	R-HSA-8943724	-1.7	0.015676
	Signaling by EGFR	á	R-HSA-177929	1.7	0.020212
	GAB1 signalosome	á	R-HSA-180292	1.83	0.020672
	Signaling by NOTCH1	á	R-HSA-1980143	1.62	0.026972
	p75 NTR receptor-mediated signalling	á	R-HSA-193704	1.54	0.029013
	NOTCH3 Intracellular Domain Regulates Transcription	á	R-HSA-9013508	1.69	0.029233
	G alpha (q) signalling events	á	R-HSA-416476	1.49	0.033184
	Downstream signal transduction	á	R-HSA-186763	1.67	0.033586
	Transcriptional regulation of white adipocyte differentiation	á	R-HSA-381340	1.54	0.033792
	Regulation of TNFR1 signaling	á	R-HSA-5357905	1.64	0.035369
Disease	Defective pyroptosis	â	R-HSA-9710421	-2.75	1.11e-10
	HCMV Early Events	â	R-HSA-9609690	-2.55	1.11e-10
	HCMV Late Events	â	R-HSA-9610379	-2.46726	1.29e-09
	HCMV Infection	â	R-HSA-9609646	-2.25811	1.2e-08
	Diseases of programmed cell death	â	R-HSA-9645723	-2.34608	1.27e-07
	Diseases of DNA repair	â	R-HSA-9675135	-2.40838	1.12e-06
	Diseases of DNA Double-Strand Break Repair	â	R-HSA-9675136	-2.42532	1.15e-06
	Defective homologous recombination repair (HRR) due to BRCA2 loss of function	â	R-HSA-9701190	-2.42532	1.15e-06
	Diseases of Immune System	á	R-HSA-5260271	2.41331	2.03e-06
	Diseases associated with the TLR signaling cascade	á	R-HSA-5602358	2.41331	2.03e-06
	Impaired BRCA2 binding to RAD51	â	R-HSA-9709570	-2.27062	1.44e-05
	Defective HDR through Homologous Recombination (HRR) due to BRCA1 loss-of-function	â	R-HSA-9701192	-2.27908	2.7e-05
	Defective HDR through Homologous Recombination (HRR) due to PALB2 loss of function	â	R-HSA-9701193	-2.27908	2.7e-05
	Defective HDR through Homologous Recombination Repair (HRR) due to PALB2 loss of BRCA1 binding function	â	R-HSA-9704331	-2.27908	2.7e-05
	Defective HDR through Homologous Recombination Repair (HRR) due to PALB2 loss of BRCA2/RAD51/RAD51C binding function	â	R-HSA-9704646	-2.27908	2.7e-05
	Impaired BRCA2 binding to PALB2	â	R-HSA-9709603	-2.22281	0.000117
	Leishmania infection	á	R-HSA-9658195	1.83592	0.000185
	IRAK4 deficiency (TLR2/4)	á	R-HSA-5603041	2.01831	0.002503
	Anti-inflammatory response favouring Leishmania parasite infection	á	R-HSA-9662851	1.71419	0.004289
	Leishmania parasite growth and survival	á	R-HSA-9664433	1.71419	0.004289
	MyD88 deficiency (TLR2/4)	á	R-HSA-5602498	1.95869	0.004726
	Purinergic signaling in leishmaniasis infection	á	R-HSA-9660826	1.89514	0.009177
	Cell recruitment (pro-inflammatory response)	á	R-HSA-9664424	1.89514	0.009177
	Signaling by cytosolic FGFR1 fusion mutants	á	R-HSA-1839117	1.77594	0.016711
	FGFR1 mutant receptor activation	á	R-HSA-1839124	1.7544	0.017577
	Defects in vitamin and cofactor metabolism	â	R-HSA-3296482	-1.64885	0.025991
	Nuclear import of Rev protein	â	R-HSA-180746	-1.62489	0.028658

## Sheet: Table S4
Supplementary Table S4. GSEA enriched pathways after two weeks of consuming 400 g/day of Blend 2. NES = normalized enrichment score.
Category	Pathway Name	Enrichment Direction	Reactome ID	NES	q value
Cell Cycle	Condensation of Prophase Chromosomes	â	R-HSA-2299718	-2.1	0.0012
	Telomere Maintenance	â	R-HSA-157579	-1.94	0.0022
	Packaging Of Telomere Ends	â	R-HSA-171306	-2	0.0022
	Polymerase switching on the C-strand of the telomere	â	R-HSA-174411	-2.03	0.0037
	HCMV Infection	â	R-HSA-9609646	-1.67	0.0088
	Lagging Strand Synthesis	â	R-HSA-69186	-1.97	0.0088
	Transcriptional regulation by small RNAs	â	R-HSA-5578749	-1.7	0.0265
	Meiotic recombination	â	R-HSA-912446	-1.91	0.0047
	G2/M Checkpoints	â	R-HSA-69481	-1.58	0.0281
Cellular Responses to Stimuli	NoRC negatively regulates rRNA expression	â	R-HSA-427413	-1.7	0.0234
Chromatin Organization	HDACs deacetylate histones	â	R-HSA-3214815	-2.03	0.001
	HDMs demethylate histones	â	R-HSA-3214842	-2.12	0.0016
	RMTs methylate histone arginines	â	R-HSA-3214858	-2.02	0.0019
	HATs acetylate histones	â	R-HSA-3214847	-1.84	0.0019
	RNA Polymerase I Promoter Opening	â	R-HSA-73728	-1.98	0.0047
Developmental Biology	Activation of anterior HOX genes in hindbrain development during early embryogenesis	â	R-HSA-5617472	-1.94	0.0016
	Activation of HOX genes during differentiation	â	R-HSA-5619507	-1.94	0.0016
Disease	Signaling by BRAF and RAF1 fusions	á	R-HSA-6802952	1.84	0.0088
	Oncogenic MAPK signaling	á	R-HSA-6802957	1.71	0.0281
	DNA strand elongation	â	R-HSA-69190	-1.95	0.0099
	Deposition of new CENPA-containing nucleosomes at the centromere	â	R-HSA-606279	-1.72	0.0231
	Nucleosome assembly	â	R-HSA-774815	-1.72	0.0231
	Gene Silencing by RNA	â	R-HSA-211000	-1.66	0.0227
DNA Repair	Amyloid fiber formation	â	R-HSA-977225	-1.67	0.042
	Base Excision Repair	â	R-HSA-73884	-2.24	0.0003
	Base-Excision Repair, AP Site Formation	â	R-HSA-73929	-2.2	0.001
	Recognition and association of DNA glycosylase with site containing an affected purine	â	R-HSA-110330	-2.15	0.001
	Cleavage of the damaged purine	â	R-HSA-110331	-2.15	0.001
	Depurination	â	R-HSA-73927	-2.15	0.001
	Resolution of Abasic Sites (AP sites)	â	R-HSA-73933	-2.13	0.0017
	Recognition and association of DNA glycosylase with site containing an affected pyrimidine	â	R-HSA-110328	-2.09	0.0019
	Cleavage of the damaged pyrimidine	â	R-HSA-110329	-2.09	0.0019
	Depyrimidination	â	R-HSA-73928	-2.09	0.0019
	DNA Repair	â	R-HSA-73894	-1.64	0.0019
	Pre-NOTCH Transcription and Translation	â	R-HSA-1912408	-1.77	0.0116
	PKMTs methylate histone lysines	â	R-HSA-3214841	-1.71	0.0293
	Chromosome Maintenance	â	R-HSA-73886	-1.87	0.0031
	Meiotic synapsis	â	R-HSA-1221632	-1.95	0.0035
	Diseases of programmed cell death	â	R-HSA-9645723	-1.7	0.0194
DNA Replication	Assembly of the ORC complex at the origin of replication	â	R-HSA-68616	-1.9	0.0081
	Polymerase switching	â	R-HSA-69091	-1.94	0.0179
	Leading Strand Synthesis	â	R-HSA-69109	-1.94	0.0179
	Nonhomologous End-Joining (NHEJ)	â	R-HSA-5693571	-1.84	0.0067
Gene Expression (Transcription)	Mitotic Prophase	â	R-HSA-68875	-1.63	0.0236
	Inhibition of DNA recombination at telomere	â	R-HSA-9670095	-1.97	0.0059
	DNA methylation	â	R-HSA-5334118	-1.98	0.0049
	G2/M DNA damage checkpoint	â	R-HSA-69473	-1.73	0.0173
	Resolution of AP sites via the multiple-nucleotide patch replacement pathway	â	R-HSA-110373	-1.85	0.0187
	PRC2 methylates histones and DNA	â	R-HSA-212300	-1.96	0.0022
	SIRT1 negatively regulates rRNA expression	â	R-HSA-427359	-2	0.0026
	RNA Polymerase I Promoter Escape	â	R-HSA-73772	-1.9	0.0031
	RUNX1 regulates genes involved in megakaryocyte differentiation and platelet function	â	R-HSA-8936459	-1.72	0.0162
	B-WICH complex positively regulates rRNA expression	â	R-HSA-5250924	-1.74	0.0164
	RUNX1 regulates transcription of genes involved in differentiation of HSCs	â	R-HSA-8939236	-1.69	0.0179
	RNA Polymerase I Promoter Clearance	â	R-HSA-73854	-1.69	0.0192
	RNA Polymerase I Transcription	â	R-HSA-73864	-1.69	0.0192
	Recruitment and ATM-mediated phosphorylation of repair and signaling proteins at DNA double strand breaks	â	R-HSA-5693565	-1.69	0.0437
Immune System	HCMV Late Events	â	R-HSA-9610379	-1.92	0.0019
	Defective pyroptosis	â	R-HSA-9710421	-2.01	0.0022
	HCMV Early Events	â	R-HSA-9609690	-1.83	0.003
Metabolism	DNA Damage/Telomere Stress Induced Senescence	â	R-HSA-2559586	-1.73	0.0241
	Negative epigenetic regulation of rRNA expression	â	R-HSA-5250941	-1.71	0.0241
	Heparan sulfate/heparin (HS-GAG) metabolism	â	R-HSA-1638091	-2.07	0.0029
	HS-GAG biosynthesis	â	R-HSA-2022928	-1.93	0.0281
Metabolism of Proteins	tRNA Aminoacylation	â	R-HSA-379724	-1.69	0.0359
	O-linked glycosylation of mucins	á	R-HSA-913709	1.81	0.0433
Reproduction	ERCC6 (CSB) and EHMT2 (G9a) positively regulate rRNA expression	â	R-HSA-427389	-1.87	0.0059
	PCNA-Dependent Long Patch Base Excision Repair	â	R-HSA-5651801	-1.81	0.0363
	DNA Double Strand Break Response	â	R-HSA-5693606	-1.7	0.0371
	Meiosis	â	R-HSA-1500620	-1.94	0.0022
	Reproduction	â	R-HSA-1474165	-1.92	0.0022
Signal Transduction	Telomere C-strand (Lagging Strand) Synthesis	â	R-HSA-174417	-2.04	0.0047
	Transcriptional regulation of granulopoiesis	â	R-HSA-9616222	-1.6	0.0453
	Positive epigenetic regulation of rRNA expression	â	R-HSA-5250913	-1.63	0.0443
	Formation of the beta-catenin:TCF transactivating complex	â	R-HSA-201722	-2.06	0.0011
	Activated PKN1 stimulates transcription of AR (androgen receptor) regulated genes KLK2 and KLK3	â	R-HSA-5625886	-2.04	0.0022

## Sheet: Table S5
Supplementary Table S5. GSEA enriched pathways after two weeks of consuming 400 g/day of Blend 3. NES = normalized enrichment score.
Category	Pathway Name	Enrichment Direction	Reactome ID	NES	q value
Autophagy	Autophagy	â	R-HSA-9612973	-1.98	5.12e-05
	Macroautophagy	â	R-HSA-1632852	-1.83	0.00132
	Late endosomal microautophagy	â	R-HSA-9615710	-1.77	0.011
Cell Cycle	Packaging Of Telomere Ends	â	R-HSA-171306	-2.43	2.56e-06
	Inhibition of DNA recombination at telomere	â	R-HSA-9670095	-2.28	1.18e-05
	Condensation of Prophase Chromosomes	â	R-HSA-2299718	-2.2	1.88e-05
	Telomere Maintenance	â	R-HSA-157579	-1.99	0.000144
	M Phase	â	R-HSA-68886	-1.68	0.000158
	Deposition of new CENPA-containing nucleosomes at the centromere	â	R-HSA-606279	-2.09	0.000183
	Nucleosome assembly	â	R-HSA-774815	-2.09	0.000183
	Meiotic synapsis	â	R-HSA-1221632	-2.04	0.000225
	Chromosome Maintenance	â	R-HSA-73886	-1.89	0.000569
	Cell Cycle, Mitotic	â	R-HSA-69278	-1.53	0.000723
	G2/M Checkpoints	â	R-HSA-69481	-1.81	0.000746
	Mitotic Prophase	â	R-HSA-68875	-1.76	0.00131
	G2/M DNA damage checkpoint	â	R-HSA-69473	-1.73	0.00452
	Cell Cycle Checkpoints	â	R-HSA-69620	-1.53	0.00921
	The role of GTSE1 in G2/M progression after G2 checkpoint	â	R-HSA-8852276	-1.67	0.0133
	Mitotic G2-G2/M phases	â	R-HSA-453274	-1.51	0.0154
	G2/M Transition	â	R-HSA-69275	-1.51	0.0159
	Cyclin A:Cdk2-associated events at S phase entry	â	R-HSA-69656	-1.62	0.0237
	Cyclin E associated events during G1/S transition	â	R-HSA-69202	-1.6	0.0247
	Ubiquitin Mediated Degradation of Phosphorylated Cdc25A	â	R-HSA-69601	-1.58	0.0292
	p53-Independent DNA Damage Response	â	R-HSA-69610	-1.58	0.0292
	p53-Independent G1/S DNA damage checkpoint	â	R-HSA-69613	-1.58	0.0292
Cellular Responses to Stimuli	Senescence-Associated Secretory Phenotype (SASP)	â	R-HSA-2559582	-2.17	1.07e-05
	Cellular response to chemical stress	â	R-HSA-9711123	-1.96	1.51e-05
	DNA Damage/Telomere Stress Induced Senescence	â	R-HSA-2559586	-2.17	1.9e-05
	Oxidative Stress Induced Senescence	â	R-HSA-2559580	-2.04	4.85e-05
	Cellular Senescence	â	R-HSA-2559583	-1.88	7.2e-05
	KEAP1-NFE2L2 pathway	â	R-HSA-9755511	-1.95	0.000225
	Nuclear events mediated by NFE2L2	â	R-HSA-9759194	-1.92	0.00114
	XBP1(S) activates chaperone genes	â	R-HSA-381038	-1.96	0.00154
	IRE1alpha activates chaperones	â	R-HSA-381070	-1.91	0.00212
	Unfolded Protein Response (UPR)	â	R-HSA-381119	-1.85	0.00228
	Detoxification of Reactive Oxygen Species	â	R-HSA-3299685	-1.96	0.00231
	Cellular response to hypoxia	â	R-HSA-1234174	-1.73	0.00797
	Oxygen-dependent proline hydroxylation of Hypoxia-inducible Factor Alpha	â	R-HSA-1234176	-1.74	0.0118
	HSP90 chaperone cycle for steroid hormone receptors (SHR) in the presence of ligand	â	R-HSA-3371497	-1.73	0.0133
	HSF1 activation	â	R-HSA-3371511	-1.81	0.0197
	Cellular response to starvation	â	R-HSA-9711097	-1.62	0.0257
Chromatin Organization	HDACs deacetylate histones	â	R-HSA-3214815	-2	0.000121
	HATs acetylate histones	â	R-HSA-3214847	-1.79	0.000844
	RMTs methylate histone arginines	â	R-HSA-3214858	-1.69	0.0108
	HDMs demethylate histones	â	R-HSA-3214842	-1.69	0.0157
Developmental Biology	Transcriptional regulation of granulopoiesis	â	R-HSA-9616222	-2.29	2.59e-06
	Activation of anterior HOX genes in hindbrain development during early embryogenesis	â	R-HSA-5617472	-2.2	5.59e-06
	Activation of HOX genes during differentiation	â	R-HSA-5619507	-2.2	5.59e-06
	EPH-Ephrin signaling	â	R-HSA-2682334	-2.21	1.58e-05
	Axon guidance	â	R-HSA-422475	-1.78	2.73e-05
	Nervous system development	â	R-HSA-9675108	-1.78	6.59e-05
	EPH-ephrin mediated repulsion of cells	â	R-HSA-3928665	-1.97	0.00147
	EPHB-mediated forward signaling	â	R-HSA-3928662	-1.8	0.00645
	Regulation of expression of SLITs and ROBOs	â	R-HSA-9010553	-1.69	0.0101
	Keratinization	â	R-HSA-6805567	-1.88	0.0133
	Formation of the cornified envelope	â	R-HSA-6809371	-1.88	0.0133
	Sema4D induced cell migration and growth-cone collapse	â	R-HSA-416572	-1.77	0.0202
	Signal transduction by L1	â	R-HSA-445144	-1.73	0.0239
	Signaling by ROBO receptors	â	R-HSA-376176	-1.57	0.0272
	Recycling pathway of L1	â	R-HSA-437239	-1.66	0.0344
Disease	HCMV Late Events	â	R-HSA-9610379	-2.23	3.41e-06
	HCMV Infection	â	R-HSA-9609646	-2.04	1.72e-05
	Diseases of programmed cell death	â	R-HSA-9645723	-2.05	6.32e-05
	Leishmania infection	â	R-HSA-9658195	-1.89	9.04e-05
	Defective pyroptosis	â	R-HSA-9710421	-2.07	0.000249
	Parasite infection	â	R-HSA-9664407	-2.02	0.000467
	Leishmania phagocytosis	â	R-HSA-9664417	-2.02	0.000467
	FCGR3A-mediated phagocytosis	â	R-HSA-9664422	-2.02	0.000467
	HCMV Early Events	â	R-HSA-9609690	-1.88	0.000577
	HIV Infection	â	R-HSA-162906	-1.69	0.000746
	Assembly Of The HIV Virion	â	R-HSA-175474	-2.05	0.00145
	Budding and maturation of HIV virion	â	R-HSA-162588	-2.01	0.00215
	Membrane binding and targetting of GAG proteins	â	R-HSA-174490	-1.97	0.00642
	Synthesis And Processing Of GAG, GAGPOL Polyproteins	â	R-HSA-174495	-1.97	0.00642
	Uptake and function of anthrax toxins	â	R-HSA-5210891	-1.93	0.00732
	SARS-CoV Infections	â	R-HSA-9679506	-1.54	0.00753
	SARS-CoV-2 Infection	â	R-HSA-9694516	-1.55	0.0081
	Signaling by moderate kinase activity BRAF mutants	â	R-HSA-6802946	-1.77	0.0093
	Signaling by RAS mutants	â	R-HSA-6802949	-1.77	0.0093
	Paradoxical activation of RAF signaling by kinase inactive BRAF	â	R-HSA-6802955	-1.77	0.0093
	Signaling downstream of RAS mutants	â	R-HSA-9649948	-1.77	0.0093
	Signaling by high-kinase activity BRAF mutants	â	R-HSA-6802948	-1.77	0.00941
	Uptake and actions of bacterial toxins	â	R-HSA-5339562	-1.85	0.0111
	ABC transporter disorders	â	R-HSA-5619084	-1.72	0.0114
	Signaling by RAF1 mutants	â	R-HSA-9656223	-1.75	0.012
	Defective CFTR causes cystic fibrosis	â	R-HSA-5678895	-1.69	0.0133
	Nef-mediates down modulation of cell surface receptors by recruiting them to clathrin adapters	â	R-HSA-164938	-1.8	0.0157
	Translation of Structural Proteins	â	R-HSA-9694635	-1.7	0.0186
	Late SARS-CoV-2 Infection Events	â	R-HSA-9772573	-1.7	0.0186
	The role of Nef in HIV-1 replication and disease pathogenesis	â	R-HSA-164952	-1.7	0.0215
	Host Interactions of HIV factors	â	R-HSA-162909	-1.56	0.0221
	Hh mutants are degraded by ERAD	â	R-HSA-5362768	-1.64	0.023
	Hh mutants abrogate ligand secretion	â	R-HSA-5387390	-1.64	0.023
	Vpu mediated degradation of CD4	â	R-HSA-180534	-1.62	0.0232
	SARS-CoV-1 Infection	â	R-HSA-9678108	-1.64	0.0257
	Vif-mediated degradation of APOBEC3G	â	R-HSA-180585	-1.61	0.0334
DNA Repair	Recognition and association of DNA glycosylase with site containing an affected pyrimidine	â	R-HSA-110328	-2.43	2.56e-06
	Cleavage of the damaged pyrimidine	â	R-HSA-110329	-2.43	2.56e-06
	Depyrimidination	â	R-HSA-73928	-2.43	2.56e-06
	Base-Excision Repair, AP Site Formation	â	R-HSA-73929	-2.35	4.74e-06
	Recognition and association of DNA glycosylase with site containing an affected purine	â	R-HSA-110330	-2.35	4.75e-06
	Cleavage of the damaged purine	â	R-HSA-110331	-2.35	4.75e-06
	Depurination	â	R-HSA-73927	-2.35	4.75e-06
	Base Excision Repair	â	R-HSA-73884	-2.13	4.74e-05
	Processing of DNA double-strand break ends	â	R-HSA-5693607	-1.84	0.000916
	Recruitment and ATM-mediated phosphorylation of repair and signaling proteins at DNA double strand breaks	â	R-HSA-5693565	-1.8	0.0037
	DNA Double Strand Break Response	â	R-HSA-5693606	-1.82	0.00372
	Nonhomologous End-Joining (NHEJ)	â	R-HSA-5693571	-1.74	0.00753
	DNA Repair	â	R-HSA-73894	-1.45	0.0157
DNA Replication	Assembly of the ORC complex at the origin of replication	â	R-HSA-68616	-2.28	8.63e-06
	Assembly of the pre-replicative complex	â	R-HSA-68867	-2.08	1.27e-05
	DNA Replication Pre-Initiation	â	R-HSA-69002	-1.91	0.000118
	DNA Replication	â	R-HSA-69306	-1.76	0.000634
Gene Expression (Transcription)	RUNX1 regulates transcription of genes involved in differentiation of HSCs	â	R-HSA-8939236	-2.22	2.56e-06
	RNA Polymerase I Promoter Opening	â	R-HSA-73728	-2.36	3.41e-06
	PRC2 methylates histones and DNA	â	R-HSA-212300	-2.19	1.22e-05
	DNA methylation	â	R-HSA-5334118	-2.27	1.27e-05
	ERCC6 (CSB) and EHMT2 (G9a) positively regulate rRNA expression	â	R-HSA-427389	-2.21	1.53e-05
	RUNX1 regulates genes involved in megakaryocyte differentiation and platelet function	â	R-HSA-8936459	-2.11	1.9e-05
	Negative epigenetic regulation of rRNA expression	â	R-HSA-5250941	-2.01	9.04e-05
	NoRC negatively regulates rRNA expression	â	R-HSA-427413	-1.99	0.000134
	SIRT1 negatively regulates rRNA expression	â	R-HSA-427359	-2.08	0.000171
	Transcriptional regulation by RUNX1	â	R-HSA-8878171	-1.76	0.000171
	Transcriptional regulation by small RNAs	â	R-HSA-5578749	-1.94	0.000248
	RNA Polymerase I Promoter Clearance	â	R-HSA-73854	-1.95	0.000347
	RNA Polymerase I Transcription	â	R-HSA-73864	-1.95	0.000347
	RNA Polymerase I Promoter Escape	â	R-HSA-73772	-1.95	0.000619
	Positive epigenetic regulation of rRNA expression	â	R-HSA-5250913	-1.85	0.000998
	B-WICH complex positively regulates rRNA expression	â	R-HSA-5250924	-1.9	0.00119
	Epigenetic regulation of gene expression	â	R-HSA-212165	-1.67	0.00465
	Gene Silencing by RNA	â	R-HSA-211000	-1.67	0.0079
	Transcriptional Regulation by TP53	â	R-HSA-3700989	-1.39	0.0231
Hemostasis	Platelet activation, signaling and aggregation	â	R-HSA-76002	-1.74	0.000249
	Hemostasis	â	R-HSA-109582	-1.52	0.00184
	Platelet degranulation	â	R-HSA-114608	-1.68	0.0093
	Response to elevated platelet cytosolic Ca2+	â	R-HSA-76005	-1.64	0.0105
Immune System	Neutrophil degranulation	â	R-HSA-6798695	-2.52	2.42e-21
	MHC class II antigen presentation	â	R-HSA-2132295	-1.93	0.000286
	Regulation of actin dynamics for phagocytic cup formation	â	R-HSA-2029482	-2.03	0.000392
	Antigen processing-Cross presentation	â	R-HSA-1236975	-1.81	0.00169
	ROS and RNS production in phagocytes	â	R-HSA-1222556	-1.99	0.00254
	Immunoregulatory interactions between a Lymphoid and a non-Lymphoid cell	â	R-HSA-198933	-1.79	0.0027
	Other interleukin signaling	â	R-HSA-449836	-1.96	0.00365
	MAP kinase activation	â	R-HSA-450294	-1.84	0.0037
	Interleukin-17 signaling	â	R-HSA-448424	-1.81	0.00508
	ER-Phagosome pathway	â	R-HSA-1236974	-1.76	0.00566
	Signaling by the B Cell Receptor (BCR)	â	R-HSA-983705	-1.61	0.0125
	Fcgamma receptor (FCGR) dependent phagocytosis	â	R-HSA-2029480	-1.61	0.0157
	Toll Like Receptor 3 (TLR3) Cascade	â	R-HSA-168164	-1.58	0.0202
	Interleukin-10 signaling	â	R-HSA-6783783	-1.73	0.0203
	MAPK targets/ Nuclear events mediated by MAP kinases	â	R-HSA-450282	-1.74	0.0237
	Toll-like Receptor Cascades	â	R-HSA-168898	-1.47	0.0249
	Toll Like Receptor 4 (TLR4) Cascade	â	R-HSA-166016	-1.53	0.0292
	Antigen Presentation: Folding, assembly and peptide loading of class I MHC	â	R-HSA-983170	-1.63	0.0343
	FCERI mediated NF-kB activation	â	R-HSA-2871837	-1.56	0.0369
Metabolism	Metabolism of carbohydrates	â	R-HSA-71387	-1.6	0.00548
	Gluconeogenesis	â	R-HSA-70263	-1.83	0.0108
	Hyaluronan metabolism	â	R-HSA-2142845	-1.85	0.0121
	Keratan sulfate/keratin metabolism	â	R-HSA-1638074	-1.8	0.0161
	Glycosphingolipid metabolism	â	R-HSA-1660662	-1.7	0.0168
	Metabolism of polyamines	â	R-HSA-351202	-1.64	0.0222
	Glucose metabolism	â	R-HSA-70326	-1.62	0.0238
	Regulation of ornithine decarboxylase (ODC)	â	R-HSA-350562	-1.59	0.0267
Metabolism of Proteins	Amyloid fiber formation	â	R-HSA-977225	-2.46	1.38e-07
	Asparagine N-linked glycosylation	â	R-HSA-446203	-1.69	0.000421
	Transport to the Golgi and subsequent modification	â	R-HSA-948021	-1.73	0.00107
	E3 ubiquitin ligases ubiquitinate target proteins	â	R-HSA-8866654	-1.95	0.00118
	Protein ubiquitination	â	R-HSA-8852135	-1.79	0.00407
	Deubiquitination	â	R-HSA-5688426	-1.54	0.00497
	Ub-specific processing proteases	â	R-HSA-5689880	-1.57	0.00873
	UCH proteinases	â	R-HSA-5689603	-1.64	0.0153
	Protein folding	â	R-HSA-391251	-1.65	0.0155
	Chaperonin-mediated protein folding	â	R-HSA-390466	-1.61	0.0242
Metabolism of RNA	Regulation of mRNA stability by proteins that bind AU-rich elements	â	R-HSA-450531	-1.73	0.00941
	tRNA processing	â	R-HSA-72306	1.52	0.0222
Programmed Cell Death	Programmed Cell Death	â	R-HSA-5357801	-1.73	0.000683
	Apoptosis	â	R-HSA-109581	-1.75	0.000912
	Intrinsic Pathway for Apoptosis	â	R-HSA-109606	-1.87	0.00372
	Regulation of activated PAK-2p34 by proteasome mediated degradation	â	R-HSA-211733	-1.58	0.0292
Reproduction	Meiotic recombination	â	R-HSA-912446	-2.14	2.73e-05
	Reproduction	â	R-HSA-1474165	-1.93	0.000277
	Meiosis	â	R-HSA-1500620	-1.87	0.000707
Signal Transduction	RHO GTPase Effectors	â	R-HSA-195258	-2.11	7.1e-08
	RHO GTPases activate PKNs	â	R-HSA-5625740	-2.44	2.44e-07
	Signaling by Receptor Tyrosine Kinases	â	R-HSA-9006934	-1.94	6.33e-07
	Signaling by NOTCH	â	R-HSA-157118	-2	3.4e-06
	Activated PKN1 stimulates transcription of AR (androgen receptor) regulated genes KLK2 and KLK3	â	R-HSA-5625886	-2.29	1.07e-05
	Pre-NOTCH Expression and Processing	â	R-HSA-1912422	-2.16	1.07e-05
	ESR-mediated signaling	â	R-HSA-8939211	-1.95	1.18e-05
	Signaling by WNT	â	R-HSA-195721	-1.87	1.53e-05
	Pre-NOTCH Transcription and Translation	â	R-HSA-1912408	-2.17	1.72e-05
	Signaling by Nuclear Receptors	â	R-HSA-9006931	-1.88	1.72e-05
	Formation of the beta-catenin:TCF transactivating complex	â	R-HSA-201722	-2.16	1.88e-05
	TCF dependent signaling in response to WNT	â	R-HSA-201681	-1.94	1.88e-05
	Signaling by Interleukins	â	R-HSA-449147	-1.71	6.59e-05
	Estrogen-dependent gene expression	â	R-HSA-9018519	-1.94	9.04e-05
	RHO GTPases Activate WASPs and WAVEs	â	R-HSA-5663213	-2.14	0.000154
	MAPK1/MAPK3 signaling	â	R-HSA-5684996	-1.58	0.00507
	Negative regulation of NOTCH4 signaling	â	R-HSA-9604323	-1.76	0.00807
	VEGFA-VEGFR2 Pathway	â	R-HSA-4420097	-1.68	0.00873
	RAF/MAP kinase cascade	â	R-HSA-5673001	-1.56	0.00873
	MAPK family signaling cascades	â	R-HSA-5683057	-1.53	0.00873
	Hedgehog ligand biogenesis	â	R-HSA-5358346	-1.73	0.0102
	Signaling by VEGF	â	R-HSA-194138	-1.67	0.011
	Insulin receptor recycling	â	R-HSA-77387	-1.84	0.0117
	MAP2K and MAPK activation	â	R-HSA-5674135	-1.8	0.0133
	Signaling by NOTCH4	â	R-HSA-9013694	-1.66	0.0157
	Signaling by NTRKs	â	R-HSA-166520	-1.62	0.0159
	Degradation of beta-catenin by the destruction complex	â	R-HSA-195253	-1.61	0.0208
	Degradation of DVL	â	R-HSA-4641258	-1.65	0.0221
	Degradation of GLI2 by the proteasome	â	R-HSA-5610783	-1.62	0.0221
	GLI3 is processed to GLI3R by the proteasome	â	R-HSA-5610785	-1.62	0.0221
	PIP3 activates AKT signaling	â	R-HSA-1257604	-1.43	0.0232
	RHOA GTPase cycle	â	R-HSA-8980692	-1.53	0.0233
	p75 NTR receptor-mediated signalling	â	R-HSA-193704	-1.59	0.0238
	Signaling by Hedgehog	â	R-HSA-5358351	-1.54	0.0242
	Degradation of GLI1 by the proteasome	â	R-HSA-5610780	-1.62	0.0249
	Signaling by NTRK1 (TRKA)	â	R-HSA-187037	-1.57	0.0251
	Frs2-mediated activation	â	R-HSA-170968	-1.77	0.0252
	GPCR downstream signalling	â	R-HSA-388396	-1.42	0.0275
	Prolonged ERK activation events	â	R-HSA-169893	-1.74	0.031
	Hedgehog 'on' state	â	R-HSA-5632684	-1.58	0.0323
	RHO GTPases activate PAKs	â	R-HSA-5627123	-1.64	0.0369
Transport of Small Molecules	Iron uptake and transport	â	R-HSA-917937	-1.89	0.00317
	Plasma lipoprotein assembly, remodeling, and clearance	â	R-HSA-174824	-1.82	0.00714
	Transferrin endocytosis and recycling	â	R-HSA-917977	-1.78	0.0157
	VLDLR internalisation and degradation	â	R-HSA-8866427	-1.81	0.0211
	Plasma lipoprotein clearance	â	R-HSA-8964043	-1.69	0.0267
Vesicle-mediated Transport	Clathrin-mediated endocytosis	â	R-HSA-8856828	-1.96	0.00017
	ER to Golgi Anterograde Transport	â	R-HSA-199977	-1.87	0.000249
	TBC/RABGAPs	â	R-HSA-8854214	-1.94	0.00201
	Rab regulation of trafficking	â	R-HSA-9007101	-1.78	0.00215
	COPI-mediated anterograde transport	â	R-HSA-6807878	-1.71	0.00685
	Golgi-to-ER retrograde transport	â	R-HSA-8856688	-1.68	0.00787
	Cargo recognition for clathrin-mediated endocytosis	â	R-HSA-8856825	-1.75	0.00854
	Gap junction trafficking and regulation	â	R-HSA-157858	-1.85	0.0109
	Gap junction trafficking	â	R-HSA-190828	-1.82	0.0154
	Endosomal Sorting Complex Required For Transport (ESCRT)	â	R-HSA-917729	-1.76	0.017
	trans-Golgi Network Vesicle Budding	â	R-HSA-199992	-1.64	0.0191
	COPII-mediated vesicle transport	â	R-HSA-204005	-1.62	0.0212
	Golgi Associated Vesicle Biogenesis	â	R-HSA-432722	-1.66	0.0228
	RAB GEFs exchange GTP for GDP on RABs	â	R-HSA-8876198	-1.5	0.0292
	Lysosome Vesicle Biogenesis	â	R-HSA-432720	-1.64	0.0356
	COPI-dependent Golgi-to-ER retrograde traffic	â	R-HSA-6811434	-1.56	0.0367

## Sheet: Table S6
Supplementary Table S6. GSEA enriched pathways after two weeks of consuming 400 g/day of Blend 4. NES = normalized enrichment score.
Category	Pathway Name	Enrichment Direction	Reactome ID	NES	q value
Cell Cycle	G2/M Checkpoints	â	R-HSA-69481	-2	2.82e-05
	G2/M DNA damage checkpoint	â	R-HSA-69473	-2.1	0.000112
	Packaging Of Telomere Ends	â	R-HSA-171306	-2.18	0.000152
	Deposition of new CENPA-containing nucleosomes at the centromere	â	R-HSA-606279	-2.06	0.000233
	Nucleosome assembly	â	R-HSA-774815	-2.06	0.000233
	Cell Cycle Checkpoints	â	R-HSA-69620	-1.72	0.000311
	Chromosome Maintenance	â	R-HSA-73886	-1.9	0.000483
	Condensation of Prophase Chromosomes	â	R-HSA-2299718	-1.98	0.000736
	Telomere Maintenance	â	R-HSA-157579	-1.88	0.00131
	Inhibition of DNA recombination at telomere	â	R-HSA-9670095	-1.83	0.00535
	Meiotic synapsis	â	R-HSA-1221632	-1.75	0.0116
	Telomere C-strand (Lagging Strand) Synthesis	â	R-HSA-174417	-1.76	0.014
	Telomere C-strand synthesis initiation	â	R-HSA-174430	-1.81	0.0185
	Mitotic G1 phase and G1/S transition	â	R-HSA-453279	-1.48	0.0344
Cellular Responses to Stimuli	DNA Damage/Telomere Stress Induced Senescence	â	R-HSA-2559586	-1.97	0.000686
	Heme signaling	á	R-HSA-9707616	1.93	0.00523
Chromatin Organization	RMTs methylate histone arginines	â	R-HSA-3214858	-1.83	0.00462
	HATs acetylate histones	â	R-HSA-3214847	-1.7	0.00535
	HDACs deacetylate histones	â	R-HSA-3214815	-1.77	0.00607
Circadian Clock	Circadian Clock	á	R-HSA-400253	1.58	0.0346
	RORA activates gene expression	á	R-HSA-1368082	1.81	0.0359
Developmental Biology	EPHB-mediated forward signaling	á	R-HSA-3928662	1.91	0.0139
	EPH-Ephrin signaling	á	R-HSA-2682334	1.74	0.0162
	Sema4D induced cell migration and growth-cone collapse	á	R-HSA-416572	1.83	0.0317
	Semaphorin interactions	á	R-HSA-373755	1.62	0.0365
Disease	Leishmania infection	á	R-HSA-9658195	1.87	0.000233
	Diseases of signal transduction by growth factor receptors and second messengers	á	R-HSA-5663202	1.53	0.000609
	Diseases of Immune System	á	R-HSA-5260271	2.21	0.000849
	Diseases associated with the TLR signaling cascade	á	R-HSA-5602358	2.21	0.000849
	MyD88 deficiency (TLR2/4)	á	R-HSA-5602498	2.21	0.00131
	HCMV Late Events	â	R-HSA-9610379	-1.85	0.00134
	IRAK4 deficiency (TLR2/4)	á	R-HSA-5603041	2.26	0.00176
	Nuclear events stimulated by ALK signaling in cancer	á	R-HSA-9725371	2.13	0.00324
	Diseases of DNA repair	â	R-HSA-9675135	-1.89	0.00416
	Signaling by RAF1 mutants	á	R-HSA-9656223	2	0.00539
	HCMV Early Events	â	R-HSA-9609690	-1.65	0.00959
	Signaling by moderate kinase activity BRAF mutants	á	R-HSA-6802946	1.82	0.0128
	Signaling by RAS mutants	á	R-HSA-6802949	1.82	0.0128
	Paradoxical activation of RAF signaling by kinase inactive BRAF	á	R-HSA-6802955	1.82	0.0128
	Signaling downstream of RAS mutants	á	R-HSA-9649948	1.82	0.0128
	Parasite infection	á	R-HSA-9664407	1.74	0.013
	Leishmania phagocytosis	á	R-HSA-9664417	1.74	0.013
	FCGR3A-mediated phagocytosis	á	R-HSA-9664422	1.74	0.013
	Defective pyroptosis	â	R-HSA-9710421	-1.72	0.0168
	Signaling by high-kinase activity BRAF mutants	á	R-HSA-6802948	1.78	0.022
	Diseases of DNA Double-Strand Break Repair	â	R-HSA-9675136	-1.72	0.0227
	Defective homologous recombination repair (HRR) due to BRCA2 loss of function	â	R-HSA-9701190	-1.72	0.0227
	Signaling by BRAF and RAF1 fusions	á	R-HSA-6802952	1.64	0.0254
	Potential therapeutics for SARS	á	R-HSA-9679191	1.58	0.0256
	Oncogenic MAPK signaling	á	R-HSA-6802957	1.63	0.0286
	Response of Mtb to phagocytosis	á	R-HSA-9637690	1.83	0.0341
	Mucopolysaccharidoses	á	R-HSA-2206281	1.88	0.0341
	Impaired BRCA2 binding to RAD51	â	R-HSA-9709570	-1.67	0.0344
DNA Repair	DNA Repair	â	R-HSA-73894	-1.89	1.65e-05
	Homology Directed Repair	â	R-HSA-5693538	-2.07	4.97e-05
	DNA Double-Strand Break Repair	â	R-HSA-5693532	-1.94	6.96e-05
	HDR through Homologous Recombination (HRR) or Single Strand Annealing (SSA)	â	R-HSA-5693567	-2.04	9.77e-05
	Base Excision Repair	â	R-HSA-73884	-2.09	0.000111
	Recognition and association of DNA glycosylase with site containing an affected pyrimidine	â	R-HSA-110328	-2.13	0.000211
	Cleavage of the damaged pyrimidine	â	R-HSA-110329	-2.13	0.000211
	Depyrimidination	â	R-HSA-73928	-2.13	0.000211
	Processing of DNA double-strand break ends	â	R-HSA-5693607	-2.02	0.000213
	Recognition and association of DNA glycosylase with site containing an affected purine	â	R-HSA-110330	-2.13	0.000233
	Cleavage of the damaged purine	â	R-HSA-110331	-2.13	0.000233
	Depurination	â	R-HSA-73927	-2.13	0.000233
	Base-Excision Repair, AP Site Formation	â	R-HSA-73929	-2.1	0.000233
	Nonhomologous End-Joining (NHEJ)	â	R-HSA-5693571	-1.93	0.0016
	Recruitment and ATM-mediated phosphorylation of repair and signaling proteins at DNA double strand breaks	â	R-HSA-5693565	-1.9	0.00169
	DNA Double Strand Break Response	â	R-HSA-5693606	-1.88	0.00343
	HDR through Single Strand Annealing (SSA)	â	R-HSA-5685938	-1.78	0.0139
	Presynaptic phase of homologous DNA pairing and strand exchange	â	R-HSA-5693616	-1.74	0.0177
	Global Genome Nucleotide Excision Repair (GG-NER)	â	R-HSA-5696399	-1.65	0.0206
	Homologous DNA Pairing and Strand Exchange	â	R-HSA-5693579	-1.64	0.0359
DNA Replication	DNA Replication Pre-Initiation	â	R-HSA-69002	-1.84	0.000339
	DNA Replication	â	R-HSA-69306	-1.86	0.000438
	Assembly of the pre-replicative complex	â	R-HSA-68867	-1.83	0.00055
	DNA strand elongation	â	R-HSA-69190	-1.84	0.0101
	Assembly of the ORC complex at the origin of replication	â	R-HSA-68616	-1.77	0.0103
	Synthesis of DNA	â	R-HSA-69239	-1.56	0.034
Gene Expression (Transcription)	RNA Polymerase I Promoter Escape	â	R-HSA-73772	-1.93	0.000684
	ERCC6 (CSB) and EHMT2 (G9a) positively regulate rRNA expression	â	R-HSA-427389	-1.83	0.00404
	RUNX1 regulates transcription of genes involved in differentiation of HSCs	â	R-HSA-8939236	-1.78	0.00429
	SIRT1 negatively regulates rRNA expression	â	R-HSA-427359	-1.86	0.00479
	DNA methylation	â	R-HSA-5334118	-1.85	0.00535
	B-WICH complex positively regulates rRNA expression	â	R-HSA-5250924	-1.75	0.006
	RNA Polymerase I Promoter Clearance	â	R-HSA-73854	-1.72	0.00918
	RNA Polymerase I Transcription	â	R-HSA-73864	-1.72	0.00918
	Positive epigenetic regulation of rRNA expression	â	R-HSA-5250913	-1.7	0.00918
	Gene Silencing by RNA	â	R-HSA-211000	-1.64	0.0208
	Transcriptional regulation by RUNX1	â	R-HSA-8878171	-1.5	0.0294
	RNA Polymerase I Promoter Opening	â	R-HSA-73728	-1.64	0.0315
	PRC2 methylates histones and DNA	â	R-HSA-212300	-1.64	0.0316
	Negative epigenetic regulation of rRNA expression	â	R-HSA-5250941	-1.58	0.0341
	Transcriptional regulation by small RNAs	â	R-HSA-5578749	-1.57	0.0341
Hemostasis	Hemostasis	á	R-HSA-109582	1.61	9.77e-05
	Platelet activation, signaling and aggregation	á	R-HSA-76002	1.82	9.77e-05
	Thrombin signalling through proteinase activated receptors (PARs)	á	R-HSA-456926	1.87	0.0218
	Signal amplification	á	R-HSA-392518	1.81	0.0331
	Platelet Aggregation (Plug Formation)	á	R-HSA-76009	1.71	0.0342
Immune System	Neutrophil degranulation	á	R-HSA-6798695	2.77	6.03e-28
	Toll Like Receptor 4 (TLR4) Cascade	á	R-HSA-166016	2.29	6.05e-07
	Toll-like Receptor Cascades	á	R-HSA-168898	2.13	1.4e-05
	MyD88:MAL(TIRAP) cascade initiated on plasma membrane	á	R-HSA-166058	2.2	2.82e-05
	Toll Like Receptor TLR1:TLR2 Cascade	á	R-HSA-168179	2.2	2.82e-05
	Toll Like Receptor TLR6:TLR2 Cascade	á	R-HSA-168188	2.2	2.82e-05
	Toll Like Receptor 2 (TLR2) Cascade	á	R-HSA-181438	2.2	2.82e-05
	MyD88 dependent cascade initiated on endosome	á	R-HSA-975155	2.09	9.77e-05
	Toll Like Receptor 7/8 (TLR7/8) Cascade	á	R-HSA-168181	2.13	9.77e-05
	MyD88-independent TLR4 cascade	á	R-HSA-166166	2.04	0.000211
	TRIF(TICAM1)-mediated TLR4 signaling	á	R-HSA-937061	2.04	0.000211
	TRAF6 mediated induction of NFkB and MAP kinases upon TLR7/8 or 9 activation	á	R-HSA-975138	2.08	0.000211
	Toll Like Receptor 9 (TLR9) Cascade	á	R-HSA-168138	1.99	0.000213
	Signaling by CSF3 (G-CSF)	á	R-HSA-9674555	2.32	0.000236
	Interleukin-3, Interleukin-5 and GM-CSF signaling	á	R-HSA-512988	2.24	0.000241
	Toll Like Receptor 3 (TLR3) Cascade	á	R-HSA-168164	1.96	0.000279
	Toll Like Receptor 10 (TLR10) Cascade	á	R-HSA-168142	2	0.000301
	Toll Like Receptor 5 (TLR5) Cascade	á	R-HSA-168176	2	0.000301
	MyD88 cascade initiated on plasma membrane	á	R-HSA-975871	2	0.000301
	FCERI mediated MAPK activation	á	R-HSA-2871796	2.22	0.000483
	Inactivation of CSF3 (G-CSF) signaling	á	R-HSA-9705462	2.24	0.00103
	DDX58/IFIH1-mediated induction of interferon-alpha/beta	á	R-HSA-168928	1.96	0.00163
	Interleukin-4 and Interleukin-13 signaling	á	R-HSA-6785807	1.89	0.0029
	Interleukin-2 family signaling	á	R-HSA-451927	1.99	0.00479
	Interleukin-15 signaling	á	R-HSA-8983432	2.16	0.00519
	Interferon alpha/beta signaling	á	R-HSA-909733	1.86	0.006
	Advanced glycosylation endproduct receptor signaling	á	R-HSA-879415	2.06	0.00607
	TAK1-dependent IKK and NF-kappa-B activation	á	R-HSA-445989	1.89	0.00633
	Fcgamma receptor (FCGR) dependent phagocytosis	á	R-HSA-2029480	1.78	0.00673
	Nucleotide-binding domain, leucine rich repeat containing receptor (NLR) signaling pathways	á	R-HSA-168643	1.8	0.00836
	Interleukin receptor SHC signaling	á	R-HSA-912526	1.93	0.0136
	Regulation of actin dynamics for phagocytic cup formation	á	R-HSA-2029482	1.72	0.014
	TRAF6 mediated NF-kB activation	á	R-HSA-933542	1.86	0.0229
	Regulation of TLR by endogenous ligand	á	R-HSA-5686938	1.9	0.0245
	FCERI mediated Ca+2 mobilization	á	R-HSA-2871809	1.76	0.0284
	Interleukin-10 signaling	á	R-HSA-6783783	1.77	0.0287
	IKK complex recruitment mediated by RIP1	á	R-HSA-937041	1.8	0.0312
	Interleukin-17 signaling	á	R-HSA-448424	1.6	0.034
	Complement cascade	á	R-HSA-166658	1.79	0.0362
Metabolism	Glyoxylate metabolism and glycine degradation	â	R-HSA-389661	-1.84	0.013
	Metabolism of amino acids and derivatives	â	R-HSA-71291	-1.57	0.0151
	Acyl chain remodelling of PC	á	R-HSA-1482788	1.86	0.023
	Branched-chain amino acid catabolism	â	R-HSA-70895	-1.71	0.0262
	Respiratory electron transport, ATP synthesis by chemiosmotic coupling, and heat production by uncoupling proteins.	â	R-HSA-163200	-1.56	0.0281
	Complex I biogenesis	â	R-HSA-6799198	-1.61	0.0312
	The citric acid (TCA) cycle and respiratory electron transport	â	R-HSA-1428517	-1.46	0.0365
Metabolism of Proteins	Translation	â	R-HSA-72766	-1.72	0.0149
	UCH proteinases	â	R-HSA-5689603	-1.6	0.0268
	Neddylation	â	R-HSA-8951664	-1.45	0.034
Metabolism of RNA	tRNA processing	â	R-HSA-72306	-2.05	9.77e-05
	tRNA modification in the nucleus and cytosol	â	R-HSA-6782315	-2.09	0.000472
	Metabolism of RNA	â	R-HSA-8953854	-1.53	0.00177
	rRNA processing	â	R-HSA-72312	-1.92	0.00406
	rRNA processing in the nucleus and cytosol	â	R-HSA-8868773	-1.82	0.00918
	Major pathway of rRNA processing in the nucleolus and cytosol	â	R-HSA-6791226	-1.79	0.0113
Muscle Contraction	Muscle contraction	á	R-HSA-397014	1.64	0.0173
	Cardiac conduction	á	R-HSA-5576891	1.67	0.0311
Neuronal System	Neuronal System	á	R-HSA-112316	1.54	0.0153
Organelle Biogenesis and Maintenance	Intraflagellar transport	â	R-HSA-5620924	-1.68	0.0329
Programmed Cell Death	Regulated Necrosis	á	R-HSA-5218859	2.18	0.000233
	RIPK1-mediated regulated necrosis	á	R-HSA-5213460	2.18	0.00131
	Regulation of necroptotic cell death	á	R-HSA-5675482	2.18	0.00131
	Caspase activation via Death Receptors in the presence of ligand	á	R-HSA-140534	1.84	0.034
Protein Localization	Mitochondrial protein import	â	R-HSA-1268020	-1.68	0.0231
	Protein localization	â	R-HSA-9609507	-1.54	0.0278
	Class I peroxisomal membrane protein import	â	R-HSA-9603798	-1.73	0.0341
Reproduction	Meiotic recombination	â	R-HSA-912446	-1.98	0.000602
	Meiosis	â	R-HSA-1500620	-1.78	0.00519
	Reproduction	â	R-HSA-1474165	-1.75	0.006
Signal Transduction	Signaling by Interleukins	á	R-HSA-449147	1.77	1.46e-05
	Signaling by GPCR	á	R-HSA-372790	1.73	9.77e-05
	GPCR downstream signalling	á	R-HSA-388396	1.71	0.000152
	RHO GTPases Activate NADPH Oxidases	á	R-HSA-5668599	2.22	0.00125
	Activated PKN1 stimulates transcription of AR (androgen receptor) regulated genes KLK2 and KLK3	â	R-HSA-5625886	-1.86	0.00307
	Signaling by Erythropoietin	á	R-HSA-9006335	2.08	0.00406
	RAC1 GTPase cycle	á	R-HSA-9013149	1.61	0.006
	Formation of the beta-catenin:TCF transactivating complex	â	R-HSA-201722	-1.76	0.00607
	RHO GTPases Activate ROCKs	á	R-HSA-5627117	2.03	0.00608
	RHO GTPase cycle	á	R-HSA-9012999	1.38	0.00693
	Signalling to ERKs	á	R-HSA-187687	1.95	0.00918
	G alpha (q) signalling events	á	R-HSA-416476	1.64	0.0105
	Signaling by Receptor Tyrosine Kinases	á	R-HSA-9006934	1.36	0.0176
	Signaling by NTRK1 (TRKA)	á	R-HSA-187037	1.57	0.0215
	TNF signaling	á	R-HSA-75893	1.73	0.0215
	NR1H2 and NR1H3-mediated signaling	á	R-HSA-9024446	1.81	0.0216
	Death Receptor Signalling	á	R-HSA-73887	1.55	0.0227
	Integrin signaling	á	R-HSA-354192	1.89	0.0231
	TCF dependent signaling in response to WNT	â	R-HSA-201681	-1.51	0.0263
	G alpha (12/13) signalling events	á	R-HSA-416482	1.64	0.0309
	G alpha (i) signalling events	á	R-HSA-418594	1.45	0.0316
	MAP2K and MAPK activation	á	R-HSA-5674135	1.7	0.0319
	G alpha (s) signalling events	á	R-HSA-418555	1.59	0.034
	NR1H3 & NR1H2 regulate gene expression linked to cholesterol transport and efflux	á	R-HSA-9029569	1.74	0.034
	Erythropoietin activates RAS	á	R-HSA-9027284	1.82	0.0348
	CDC42 GTPase cycle	á	R-HSA-9013148	1.43	0.0359
	Signaling by TGF-beta Receptor Complex	á	R-HSA-170834	1.53	0.0362
	Regulation of TNFR1 signaling	á	R-HSA-5357905	1.68	0.0364
	G-protein mediated events	á	R-HSA-112040	1.67	0.0365
Transport of Small Molecules	Stimuli-sensing channels	á	R-HSA-2672351	1.86	0.00896
	Ion channel transport	á	R-HSA-983712	1.54	0.0345

## Sheet: Table S7
Supplementary Table S7. GSEA enriched pathways after two weeks of consuming 400 g/day of Blend 5. NES = normalized enrichment score.
Category	Pathway Name	Enrichment Direction	Reactome ID	NES	q value
Cell Cycle	G2/M Checkpoints	â	R-HSA-69481	-2.58	2.28e-13
	Cell Cycle, Mitotic	â	R-HSA-69278	-2.1	2.28e-13
	Cell Cycle Checkpoints	â	R-HSA-69620	-2.33	1.61e-12
	Chromosome Maintenance	â	R-HSA-73886	-2.57	3.81e-11
	Telomere Maintenance	â	R-HSA-157579	-2.49	9.81e-10
	M Phase	â	R-HSA-68886	-2.01	1.66e-09
	G2/M DNA damage checkpoint	â	R-HSA-69473	-2.45	1.98e-09
	Condensation of Prophase Chromosomes	â	R-HSA-2299718	-2.53	2.08e-09
	Deposition of new CENPA-containing nucleosomes at the centromere	â	R-HSA-606279	-2.54	3.95e-09
	Nucleosome assembly	â	R-HSA-774815	-2.54	3.95e-09
	Packaging Of Telomere Ends	â	R-HSA-171306	-2.49	1.76e-08
	Inhibition of DNA recombination at telomere	â	R-HSA-9670095	-2.43	2.2e-08
	Mitotic G1 phase and G1/S transition	â	R-HSA-453279	-2.22	4.94e-08
	G1/S Transition	â	R-HSA-69206	-2.32	5.2e-08
	S Phase	â	R-HSA-69242	-2.12	1.95e-07
	Meiotic synapsis	â	R-HSA-1221632	-2.23	1.97e-06
	Mitotic G2-G2/M phases	â	R-HSA-453274	-1.95	8.4e-06
	G2/M Transition	â	R-HSA-69275	-1.96	9.47e-06
	Mitotic Metaphase and Anaphase	â	R-HSA-2555396	-1.83	3.45e-05
	Mitotic Prophase	â	R-HSA-68875	-1.94	5.45e-05
	Cyclin E associated events during G1/S transition	â	R-HSA-69202	-2	8.17e-05
	Mitotic Anaphase	â	R-HSA-68882	-1.82	0.0001
	Cyclin A:Cdk2-associated events at S phase entry	â	R-HSA-69656	-2	0.000104
	Separation of Sister Chromatids	â	R-HSA-2467813	-1.84	0.000177
	Mitotic Prometaphase	â	R-HSA-68877	-1.8	0.000179
	SCF(Skp2)-mediated degradation of p27/p21	â	R-HSA-187577	-2.04	0.000409
	The role of GTSE1 in G2/M progression after G2 checkpoint	â	R-HSA-8852276	-1.96	0.000464
	Extension of Telomeres	â	R-HSA-180786	-1.99	0.000509
	SCF-beta-TrCP mediated degradation of Emi1	â	R-HSA-174113	-1.97	0.000837
	FBXL7 down-regulates AURKA during mitotic entry and in early mitosis	â	R-HSA-8854050	-1.96	0.000842
	Ubiquitin-dependent degradation of Cyclin D	â	R-HSA-75815	-1.98	0.000944
	APC/C-mediated degradation of cell cycle proteins	â	R-HSA-174143	-1.84	0.00153
	Regulation of mitotic cell cycle	â	R-HSA-453276	-1.84	0.00153
	Regulation of APC/C activators between G1/S and early anaphase	â	R-HSA-176408	-1.86	0.00155
	Ubiquitin Mediated Degradation of Phosphorylated Cdc25A	â	R-HSA-69601	-1.91	0.00168
	p53-Independent DNA Damage Response	â	R-HSA-69610	-1.91	0.00168
	p53-Independent G1/S DNA damage checkpoint	â	R-HSA-69613	-1.91	0.00168
	APC/C:Cdc20 mediated degradation of mitotic proteins	â	R-HSA-176409	-1.82	0.00186
	Activation of APC/C and APC/C:Cdc20 mediated degradation of mitotic proteins	â	R-HSA-176814	-1.82	0.00186
	Autodegradation of the E3 ubiquitin ligase COP1	â	R-HSA-349425	-1.92	0.00192
	Stabilization of p53	â	R-HSA-69541	-1.85	0.00304
	Cdc20:Phospho-APC/C mediated degradation of Cyclin A	â	R-HSA-174184	-1.77	0.0032
	APC:Cdc20 mediated degradation of cell cycle proteins prior to satisfation of the cell cycle checkpoint	â	R-HSA-179419	-1.77	0.0032
	APC/C:Cdc20 mediated degradation of Securin	â	R-HSA-174154	-1.8	0.00357
	Autodegradation of Cdh1 by Cdh1:APC/C	â	R-HSA-174084	-1.79	0.00402
	Telomere C-strand (Lagging Strand) Synthesis	â	R-HSA-174417	-1.88	0.00477
	p53-Dependent G1 DNA Damage Response	â	R-HSA-69563	-1.79	0.0051
	p53-Dependent G1/S DNA damage checkpoint	â	R-HSA-69580	-1.79	0.0051
	G1/S DNA Damage Checkpoints	â	R-HSA-69615	-1.79	0.0051
	APC/C:Cdh1 mediated degradation of Cdc20 and other APC/C:Cdh1 targeted proteins in late mitosis/early G1	â	R-HSA-174178	-1.73	0.00737
	Resolution of Sister Chromatid Cohesion	â	R-HSA-2500257	-1.64	0.00787
	Activation of ATR in response to replication stress	â	R-HSA-176187	-1.75	0.0118
	Polo-like kinase mediated events	â	R-HSA-156711	-1.84	0.0164
	Processive synthesis on the C-strand of the telomere	â	R-HSA-174414	-1.74	0.017
	Mitotic Spindle Checkpoint	â	R-HSA-69618	-1.58	0.018
	Amplification of signal from the kinetochores	â	R-HSA-141424	-1.6	0.0208
	Amplification of signal from unattached kinetochores via a MAD2 inhibitory signal	â	R-HSA-141444	-1.6	0.0208
	G1/S-Specific Transcription	â	R-HSA-69205	-1.66	0.0347
	AURKA Activation by TPX2	â	R-HSA-8854518	-1.54	0.0347
Cellular Responses to Stimuli	Oxidative Stress Induced Senescence	â	R-HSA-2559580	-2.17	1.33e-06
	Senescence-Associated Secretory Phenotype (SASP)	â	R-HSA-2559582	-2.15	2.47e-06
	DNA Damage/Telomere Stress Induced Senescence	â	R-HSA-2559586	-2.19	2.98e-06
	Cellular Senescence	â	R-HSA-2559583	-1.83	9.59e-05
	GSK3B and BTRC:CUL1-mediated-degradation of NFE2L2	â	R-HSA-9762114	-2.01	0.000556
	Oxygen-dependent proline hydroxylation of Hypoxia-inducible Factor Alpha	â	R-HSA-1234176	-1.95	0.000737
	Cellular response to hypoxia	â	R-HSA-1234174	-1.8	0.00338
Chromatin Organization	HDACs deacetylate histones	â	R-HSA-3214815	-2.41	7.62e-09
	RMTs methylate histone arginines	â	R-HSA-3214858	-2.3	4.59e-07
	HATs acetylate histones	â	R-HSA-3214847	-2.06	6.74e-06
	PKMTs methylate histone lysines	â	R-HSA-3214841	-1.85	0.00118
	Chromatin modifying enzymes	â	R-HSA-3247509	-1.57	0.00339
	Chromatin organization	â	R-HSA-4839726	-1.57	0.00339
	HDMs demethylate histones	â	R-HSA-3214842	-1.71	0.0181
Developmental Biology	Activation of anterior HOX genes in hindbrain development during early embryogenesis	â	R-HSA-5617472	-2.22	1.01e-06
	Activation of HOX genes during differentiation	â	R-HSA-5619507	-2.22	1.01e-06
	Transcriptional regulation of granulopoiesis	â	R-HSA-9616222	-2.05	2.02e-05
	Regulation of expression of SLITs and ROBOs	â	R-HSA-9010553	-1.93	0.00067
	Signaling by ROBO receptors	â	R-HSA-376176	-1.78	0.00224
Disease	HCMV Early Events	â	R-HSA-9609690	-2.43	9.81e-10
	Defective pyroptosis	â	R-HSA-9710421	-2.57	2.08e-09
	HCMV Infection	â	R-HSA-9609646	-2.21	3.68e-08
	Diseases of programmed cell death	â	R-HSA-9645723	-2.31	8.78e-08
	HCMV Late Events	â	R-HSA-9610379	-2.27	2.5e-07
	HIV Infection	â	R-HSA-162906	-1.81	8.17e-05
	Host Interactions of HIV factors	â	R-HSA-162909	-1.83	0.000433
	Vif-mediated degradation of APOBEC3G	â	R-HSA-180585	-2	0.000624
	Hh mutants are degraded by ERAD	â	R-HSA-5362768	-1.95	0.000696
	Hh mutants abrogate ligand secretion	â	R-HSA-5387390	-1.95	0.000696
	Vpu mediated degradation of CD4	â	R-HSA-180534	-1.98	0.000797
	Defective CFTR causes cystic fibrosis	â	R-HSA-5678895	-1.9	0.00155
	SARS-CoV-1 Infection	á	R-HSA-9678108	2	0.00171
	Transcription of the HIV genome	â	R-HSA-167172	-1.8	0.00225
	ABC transporter disorders	â	R-HSA-5619084	-1.79	0.0036
	HIV Transcription Initiation	â	R-HSA-167161	-1.84	0.00411
	RNA Polymerase II HIV Promoter Escape	â	R-HSA-167162	-1.84	0.00411
	Disorders of transmembrane transporters	â	R-HSA-5619115	-1.66	0.00455
	Diseases of DNA repair	â	R-HSA-9675135	-1.82	0.00547
	Impaired BRCA2 binding to RAD51	â	R-HSA-9709570	-1.82	0.0085
	HIV Life Cycle	â	R-HSA-162587	-1.58	0.00854
	SARS-CoV-2 modulates host translation machinery	â	R-HSA-9754678	-1.88	0.0113
	Diseases of DNA Double-Strand Break Repair	â	R-HSA-9675136	-1.77	0.0163
	Defective homologous recombination repair (HRR) due to BRCA2 loss of function	â	R-HSA-9701190	-1.77	0.0163
	Leishmania infection	á	R-HSA-9658195	1.49	0.0164
	Late Phase of HIV Life Cycle	â	R-HSA-162599	-1.56	0.02
	Defective HDR through Homologous Recombination (HRR) due to BRCA1 loss-of-function	â	R-HSA-9701192	-1.72	0.0237
	Defective HDR through Homologous Recombination (HRR) due to PALB2 loss of function	â	R-HSA-9701193	-1.72	0.0237
	Defective HDR through Homologous Recombination Repair (HRR) due to PALB2 loss of BRCA1 binding function	â	R-HSA-9704331	-1.72	0.0237
	Defective HDR through Homologous Recombination Repair (HRR) due to PALB2 loss of BRCA2/RAD51/RAD51C binding function	â	R-HSA-9704646	-1.72	0.0237
	Anti-inflammatory response favouring Leishmania parasite infection	á	R-HSA-9662851	1.58	0.0283
	Leishmania parasite growth and survival	á	R-HSA-9664433	1.58	0.0283
	Translation of Structural Proteins	á	R-HSA-9683701	1.77	0.0283
	HIV Transcription Elongation	â	R-HSA-167169	-1.66	0.0341
	Formation of HIV-1 elongation complex containing HIV-1 Tat	â	R-HSA-167200	-1.66	0.0341
	Tat-mediated elongation of the HIV-1 transcript	â	R-HSA-167246	-1.66	0.0341
DNA Repair	DNA Repair	â	R-HSA-73894	-2.1	1.11e-09
	Processing of DNA double-strand break ends	â	R-HSA-5693607	-2.43	4.46e-09
	Homology Directed Repair	â	R-HSA-5693538	-2.29	3.32e-08
	Recognition and association of DNA glycosylase with site containing an affected pyrimidine	â	R-HSA-110328	-2.45	6e-08
	Cleavage of the damaged pyrimidine	â	R-HSA-110329	-2.45	6e-08
	Depyrimidination	â	R-HSA-73928	-2.45	6e-08
	HDR through Homologous Recombination (HRR) or Single Strand Annealing (SSA)	â	R-HSA-5693567	-2.29	6.04e-08
	Base-Excision Repair, AP Site Formation	â	R-HSA-73929	-2.43	8.51e-08
	DNA Double-Strand Break Repair	â	R-HSA-5693532	-2.14	1.13e-07
	Recognition and association of DNA glycosylase with site containing an affected purine	â	R-HSA-110330	-2.42	1.19e-07
	Cleavage of the damaged purine	â	R-HSA-110331	-2.42	1.19e-07
	Depurination	â	R-HSA-73927	-2.42	1.19e-07
	Nonhomologous End-Joining (NHEJ)	â	R-HSA-5693571	-2.37	1.19e-07
	Base Excision Repair	â	R-HSA-73884	-2.31	1.91e-07
	Recruitment and ATM-mediated phosphorylation of repair and signaling proteins at DNA double strand breaks	â	R-HSA-5693565	-2.33	3.21e-07
	DNA Double Strand Break Response	â	R-HSA-5693606	-2.29	4.59e-07
	Presynaptic phase of homologous DNA pairing and strand exchange	â	R-HSA-5693616	-1.79	0.00822
	HDR through Single Strand Annealing (SSA)	â	R-HSA-5685938	-1.72	0.0174
	Homologous DNA Pairing and Strand Exchange	â	R-HSA-5693579	-1.69	0.0175
	HDR through Homologous Recombination (HRR)	â	R-HSA-5685942	-1.62	0.0212
	Nucleotide Excision Repair	â	R-HSA-5696398	-1.51	0.0347
DNA Replication	DNA Replication	â	R-HSA-69306	-2.42	2.7e-11
	DNA Replication Pre-Initiation	â	R-HSA-69002	-2.44	2.71e-11
	Assembly of the pre-replicative complex	â	R-HSA-68867	-2.47	1.11e-10
	Assembly of the ORC complex at the origin of replication	â	R-HSA-68616	-2.49	7.62e-09
	Synthesis of DNA	â	R-HSA-69239	-2.07	2.48e-05
	Orc1 removal from chromatin	â	R-HSA-68949	-2.08	5.08e-05
	Switching of origins to a post-replicative state	â	R-HSA-69052	-1.92	0.000407
	DNA strand elongation	â	R-HSA-69190	-1.85	0.00413
	CDK-mediated phosphorylation and removal of Cdc6	â	R-HSA-69017	-1.72	0.00477
	Activation of the pre-replicative complex	â	R-HSA-68962	-1.68	0.0283
Gene Expression (Transcription)	RUNX1 regulates transcription of genes involved in differentiation of HSCs	â	R-HSA-8939236	-2.52	1.57e-10
	RNA Polymerase I Promoter Opening	â	R-HSA-73728	-2.52	2.89e-09
	RNA Polymerase I Promoter Escape	â	R-HSA-73772	-2.45	5.07e-09
	PRC2 methylates histones and DNA	â	R-HSA-212300	-2.49	6.53e-09
	ERCC6 (CSB) and EHMT2 (G9a) positively regulate rRNA expression	â	R-HSA-427389	-2.48	7.62e-09
	Negative epigenetic regulation of rRNA expression	â	R-HSA-5250941	-2.41	7.62e-09
	NoRC negatively regulates rRNA expression	â	R-HSA-427413	-2.4	7.62e-09
	RNA Polymerase I Promoter Clearance	â	R-HSA-73854	-2.41	1.18e-08
	RNA Polymerase I Transcription	â	R-HSA-73864	-2.41	1.18e-08
	B-WICH complex positively regulates rRNA expression	â	R-HSA-5250924	-2.37	2.2e-08
	DNA methylation	â	R-HSA-5334118	-2.43	2.72e-08
	SIRT1 negatively regulates rRNA expression	â	R-HSA-427359	-2.46	3.68e-08
	Positive epigenetic regulation of rRNA expression	â	R-HSA-5250913	-2.37	4.31e-08
	Epigenetic regulation of gene expression	â	R-HSA-212165	-2.21	1.28e-07
	Transcriptional regulation by small RNAs	â	R-HSA-5578749	-2.25	1.23e-06
	Gene Silencing by RNA	â	R-HSA-211000	-2.13	3.67e-06
	Transcriptional regulation by RUNX1	â	R-HSA-8878171	-1.94	3.69e-06
	RUNX1 regulates genes involved in megakaryocyte differentiation and platelet function	â	R-HSA-8936459	-2.02	8.18e-05
	Transcriptional regulation by RUNX2	â	R-HSA-8878166	-1.82	0.00168
	Regulation of TP53 Activity through Phosphorylation	â	R-HSA-6804756	-1.82	0.00193
	RNA Polymerase II Pre-transcription Events	â	R-HSA-674695	-1.84	0.00198
	Regulation of RUNX2 expression and activity	â	R-HSA-8939902	-1.84	0.00261
	TP53 Regulates Transcription of DNA Repair Genes	â	R-HSA-6796648	-1.83	0.00338
	RNA Polymerase II Promoter Escape	â	R-HSA-73776	-1.84	0.00411
	RNA Polymerase II Transcription Pre-Initiation And Promoter Opening	â	R-HSA-73779	-1.84	0.00411
	RNA Polymerase II Transcription Initiation	â	R-HSA-75953	-1.84	0.00411
	RNA Polymerase II Transcription Initiation And Promoter Clearance	â	R-HSA-76042	-1.84	0.00411
	Regulation of RUNX3 expression and activity	â	R-HSA-8941858	-1.8	0.00545
	Transcriptional Regulation by TP53	â	R-HSA-3700989	-1.44	0.0109
	Formation of RNA Pol II elongation complex	â	R-HSA-112382	-1.64	0.0181
	RNA Polymerase II Transcription Elongation	â	R-HSA-75955	-1.64	0.0181
	RNA Polymerase I Transcription Initiation	â	R-HSA-73762	-1.64	0.0331
	Transcriptional Regulation by E2F6	â	R-HSA-8953750	-1.68	0.0342
Immune System	Interferon alpha/beta signaling	á	R-HSA-909733	2.48	4.87e-07
	Nucleotide-binding domain, leucine rich repeat containing receptor (NLR) signaling pathways	á	R-HSA-168643	1.97	0.00177
	Activation of NF-kappaB in B cells	â	R-HSA-1169091	-1.81	0.002
	DDX58/IFIH1-mediated induction of interferon-alpha/beta	á	R-HSA-168928	1.83	0.0021
	Interferon Signaling	á	R-HSA-913531	1.64	0.00229
	Downstream TCR signaling	â	R-HSA-202424	-1.79	0.00261
	Interferon gamma signaling	á	R-HSA-877300	1.78	0.00338
	Dectin-1 mediated noncanonical NF-kB signaling	â	R-HSA-5607761	-1.82	0.00349
	Interleukin-4 and Interleukin-13 signaling	á	R-HSA-6785807	1.82	0.00359
	Neutrophil degranulation	á	R-HSA-6798695	1.37	0.00402
	Toll-like Receptor Cascades	á	R-HSA-168898	1.62	0.00402
	Cross-presentation of soluble exogenous antigens (endosomes)	â	R-HSA-1236978	-1.84	0.00452
	Downstream signaling events of B Cell Receptor (BCR)	â	R-HSA-1168372	-1.7	0.00456
	NIK-->noncanonical NF-kB signaling	â	R-HSA-5676590	-1.81	0.00482
	FCERI mediated NF-kB activation	â	R-HSA-2871837	-1.66	0.00832
	Growth hormone receptor signaling	á	R-HSA-982772	1.9	0.0146
	Toll Like Receptor 4 (TLR4) Cascade	á	R-HSA-166016	1.49	0.0182
	NOD1/2 Signaling Pathway	á	R-HSA-168638	1.82	0.0182
	TCR signaling	â	R-HSA-202403	-1.59	0.0206
	ZBP1(DAI) mediated induction of type I IFNs	á	R-HSA-1606322	1.8	0.0248
	Negative regulators of DDX58/IFIH1 signaling	á	R-HSA-936440	1.74	0.0298
	Interleukin-6 family signaling	á	R-HSA-6783589	1.82	0.0331
	Signaling by the B Cell Receptor (BCR)	â	R-HSA-983705	-1.5	0.0344
Metabolism	The citric acid (TCA) cycle and respiratory electron transport	â	R-HSA-1428517	-2.23	6.32e-09
	Respiratory electron transport, ATP synthesis by chemiosmotic coupling, and heat production by uncoupling proteins.	â	R-HSA-163200	-2.33	2.15e-08
	Respiratory electron transport	â	R-HSA-611105	-2.28	7.1e-08
	Metabolism of amino acids and derivatives	â	R-HSA-71291	-1.82	0.000104
	Complex I biogenesis	â	R-HSA-6799198	-2.08	0.000197
	Metabolism of polyamines	â	R-HSA-351202	-1.87	0.00224
	Regulation of ornithine decarboxylase (ODC)	â	R-HSA-350562	-1.84	0.0037
	Cholesterol biosynthesis	â	R-HSA-191273	-1.88	0.00406
	Nucleotide biosynthesis	â	R-HSA-8956320	-1.93	0.00587
	Purine ribonucleoside monophosphate biosynthesis	â	R-HSA-73817	-1.84	0.0164
	Phospholipid metabolism	á	R-HSA-1483257	1.45	0.0171
	Gluconeogenesis	â	R-HSA-70263	-1.65	0.0237
	Formation of ATP by chemiosmotic coupling	â	R-HSA-163210	-1.7	0.0245
	PPARA activates gene expression	á	R-HSA-1989781	1.49	0.0268
	Regulation of lipid metabolism by PPARalpha	á	R-HSA-400206	1.47	0.0347
Metabolism of Proteins	Amyloid fiber formation	â	R-HSA-977225	-2.05	7.36e-05
	UCH proteinases	â	R-HSA-5689603	-2.01	0.000156
	Translation	â	R-HSA-72766	-1.91	0.000446
	Ub-specific processing proteases	â	R-HSA-5689880	-1.75	0.000514
	SUMOylation of chromatin organization proteins	â	R-HSA-4551638	-1.95	0.000668
	Neddylation	â	R-HSA-8951664	-1.68	0.000736
	Metalloprotease DUBs	â	R-HSA-5689901	-2.01	0.000881
	SUMOylation	â	R-HSA-2990846	-1.65	0.00317
	SUMO E3 ligases SUMOylate target proteins	â	R-HSA-3108232	-1.63	0.0032
	Ovarian tumor domain proteases	á	R-HSA-5689896	1.97	0.00413
	SRP-dependent cotranslational protein targeting to membrane	â	R-HSA-1799339	-1.85	0.00794
	SUMOylation of DNA damage response and repair proteins	â	R-HSA-3108214	-1.61	0.0187
	Deubiquitination	â	R-HSA-5688426	-1.44	0.024
	O-linked glycosylation of mucins	á	R-HSA-913709	1.73	0.0245
	tRNA Aminoacylation	â	R-HSA-379724	-1.61	0.0347
Metabolism of RNA	Metabolism of RNA	â	R-HSA-8953854	-1.84	2.26e-08
	tRNA processing	â	R-HSA-72306	-1.96	0.000144
	rRNA processing	â	R-HSA-72312	-2.04	0.000433
	rRNA processing in the nucleus and cytosol	â	R-HSA-8868773	-1.94	0.00142
	Major pathway of rRNA processing in the nucleolus and cytosol	â	R-HSA-6791226	-1.98	0.00161
	tRNA modification in the nucleus and cytosol	â	R-HSA-6782315	-1.9	0.0021
	snRNP Assembly	â	R-HSA-191859	-1.85	0.00402
	Metabolism of non-coding RNA	â	R-HSA-194441	-1.85	0.00402
	AUF1 (hnRNP D0) binds and destabilizes mRNA	â	R-HSA-450408	-1.77	0.00676
	mRNA Splicing - Major Pathway	â	R-HSA-72163	-1.57	0.00711
	mRNA Splicing	â	R-HSA-72172	-1.49	0.0159
	Processing of Capped Intron-Containing Pre-mRNA	â	R-HSA-72203	-1.46	0.0164
	Regulation of mRNA stability by proteins that bind AU-rich elements	â	R-HSA-450531	-1.6	0.0213
	rRNA modification in the nucleus and cytosol	â	R-HSA-6790901	-1.72	0.024
Neuronal System	Neuronal System	á	R-HSA-112316	1.48	0.0164
	Neurexins and neuroligins	á	R-HSA-6794361	1.79	0.0273
Programmed Cell Death	Regulation of Apoptosis	â	R-HSA-169911	-1.99	0.000624
	Regulation of activated PAK-2p34 by proteasome mediated degradation	â	R-HSA-211733	-1.92	0.00156
	RIPK1-mediated regulated necrosis	á	R-HSA-5213460	1.74	0.035
	Regulation of necroptotic cell death	á	R-HSA-5675482	1.74	0.035
Protein Localization	Protein localization	â	R-HSA-9609507	-1.85	0.000572
	Mitochondrial protein import	â	R-HSA-1268020	-1.93	0.0011
Reproduction	Meiotic recombination	â	R-HSA-912446	-2.51	2.22e-09
	Reproduction	â	R-HSA-1474165	-2.32	6.26e-08
	Meiosis	â	R-HSA-1500620	-2.32	6.92e-08
Signal Transduction	TCF dependent signaling in response to WNT	â	R-HSA-201681	-2.18	2.67e-08
	Activated PKN1 stimulates transcription of AR (androgen receptor) regulated genes KLK2 and KLK3	â	R-HSA-5625886	-2.45	3.23e-08
	Formation of the beta-catenin:TCF transactivating complex	â	R-HSA-201722	-2.24	5.82e-07
	Signaling by NOTCH	â	R-HSA-157118	-1.82	2.48e-05
	Pre-NOTCH Transcription and Translation	â	R-HSA-1912408	-2.02	3.45e-05
	RHO GTPases activate PKNs	â	R-HSA-5625740	-2.06	6.21e-05
	Signaling by WNT	â	R-HSA-195721	-1.74	0.000213
	Pre-NOTCH Expression and Processing	â	R-HSA-1912422	-1.97	0.000339
	Degradation of GLI2 by the proteasome	â	R-HSA-5610783	-1.94	0.000791
	GLI3 is processed to GLI3R by the proteasome	â	R-HSA-5610785	-1.94	0.000791
	Asymmetric localization of PCP proteins	â	R-HSA-4608870	-1.92	0.000992
	Negative regulation of NOTCH4 signaling	â	R-HSA-9604323	-1.95	0.00104
	Degradation of GLI1 by the proteasome	â	R-HSA-5610780	-1.94	0.00104
	PTEN Regulation	â	R-HSA-6807070	-1.75	0.00156
	Estrogen-dependent gene expression	â	R-HSA-9018519	-1.74	0.00156
	Hedgehog ligand biogenesis	â	R-HSA-5358346	-1.89	0.00159
	Degradation of DVL	â	R-HSA-4641258	-1.87	0.00224
	Hedgehog 'off' state	â	R-HSA-5610787	-1.8	0.00245
	Degradation of AXIN	â	R-HSA-4641257	-1.86	0.0025
	Regulation of PTEN stability and activity	â	R-HSA-8948751	-1.82	0.00355
	Hedgehog 'on' state	â	R-HSA-5632684	-1.74	0.0043
	Signaling by Hedgehog	â	R-HSA-5358351	-1.68	0.00694
	Degradation of beta-catenin by the destruction complex	â	R-HSA-195253	-1.63	0.00913
	Regulation of RAS by GAPs	â	R-HSA-5658442	-1.69	0.0095
	G alpha (12/13) signalling events	á	R-HSA-416482	1.69	0.0157
	RHO GTPase cycle	á	R-HSA-9012999	1.31	0.017
	Death Receptor Signalling	á	R-HSA-73887	1.48	0.0217
	RHO GTPase Effectors	â	R-HSA-195258	-1.42	0.0235
	Signaling by Nuclear Receptors	â	R-HSA-9006931	-1.44	0.0241
	Transcriptional regulation of white adipocyte differentiation	á	R-HSA-381340	1.65	0.0246
	PCP/CE pathway	â	R-HSA-4086400	-1.59	0.0268
	MAPK6/MAPK4 signaling	â	R-HSA-5687128	-1.56	0.0283
	Signaling by NOTCH2	á	R-HSA-1980145	1.72	0.0341
Transport of Small Molecules	Mitochondrial calcium ion transport	â	R-HSA-8949215	-1.79	0.0116
	Stimuli-sensing channels	á	R-HSA-2672351	1.66	0.0285

## Sheet: Table S8
Supplementary Table S8. GSEA enriched pathways after two weeks of consuming 400 g/day of Blend 6. NES = normalized enrichment score.
Category	Pathway Name	Enrichment Direction	Reactome ID	NES	q value
Cell Cycle	Cell Cycle Checkpoints	â	R-HSA-69620	-2.03	2.78e-07
	G1/S Transition	â	R-HSA-69206	-2.24	8.3e-07
	G2/M Checkpoints	â	R-HSA-69481	-2.19	8.3e-07
	S Phase	â	R-HSA-69242	-2.12	2.88e-06
	Cell Cycle, Mitotic	â	R-HSA-69278	-1.75	5.39e-06
	Mitotic G1 phase and G1/S transition	â	R-HSA-453279	-2.05	8.34e-06
	Chromosome Maintenance	â	R-HSA-73886	-2.03	0.000151
	Telomere Maintenance	â	R-HSA-157579	-1.98	0.000373
	M Phase	â	R-HSA-68886	-1.62	0.000745
	Activation of ATR in response to replication stress	â	R-HSA-176187	-2.04	0.000782
	Extension of Telomeres	â	R-HSA-180786	-1.99	0.00092
	APC/C-mediated degradation of cell cycle proteins	â	R-HSA-174143	-1.86	0.000953
	Regulation of mitotic cell cycle	â	R-HSA-453276	-1.86	0.000953
	Telomere C-strand (Lagging Strand) Synthesis	â	R-HSA-174417	-1.98	0.00101
	Cdc20:Phospho-APC/C mediated degradation of Cyclin A	â	R-HSA-174184	-1.91	0.00101
	APC:Cdc20 mediated degradation of cell cycle proteins prior to satisfation of the cell cycle checkpoint	â	R-HSA-179419	-1.91	0.00101
	Regulation of APC/C activators between G1/S and early anaphase	â	R-HSA-176408	-1.89	0.00106
	Separation of Sister Chromatids	â	R-HSA-2467813	-1.73	0.00117
	Mitotic Metaphase and Anaphase	â	R-HSA-2555396	-1.69	0.00151
	APC/C:Cdc20 mediated degradation of mitotic proteins	â	R-HSA-176409	-1.88	0.00197
	Activation of APC/C and APC/C:Cdc20 mediated degradation of mitotic proteins	â	R-HSA-176814	-1.88	0.00197
	APC/C:Cdc20 mediated degradation of Securin	â	R-HSA-174154	-1.88	0.00226
	Mitotic Anaphase	â	R-HSA-68882	-1.67	0.0025
	SCF-beta-TrCP mediated degradation of Emi1	â	R-HSA-174113	-1.83	0.00297
	SCF(Skp2)-mediated degradation of p27/p21	â	R-HSA-187577	-1.87	0.0031
	Autodegradation of Cdh1 by Cdh1:APC/C	â	R-HSA-174084	-1.83	0.0035
	Ubiquitin-dependent degradation of Cyclin D	â	R-HSA-75815	-1.86	0.00393
	Cyclin A:Cdk2-associated events at S phase entry	â	R-HSA-69656	-1.73	0.00393
	Ubiquitin Mediated Degradation of Phosphorylated Cdc25A	â	R-HSA-69601	-1.75	0.00558
	p53-Independent DNA Damage Response	â	R-HSA-69610	-1.75	0.00558
	p53-Independent G1/S DNA damage checkpoint	â	R-HSA-69613	-1.75	0.00558
	APC/C:Cdh1 mediated degradation of Cdc20 and other APC/C:Cdh1 targeted proteins in late mitosis/early G1	â	R-HSA-174178	-1.74	0.00597
	Cyclin E associated events during G1/S transition	â	R-HSA-69202	-1.76	0.00625
	FBXL7 down-regulates AURKA during mitotic entry and in early mitosis	â	R-HSA-8854050	-1.78	0.00774
	Processive synthesis on the C-strand of the telomere	â	R-HSA-174414	-1.85	0.00787
	G2/M DNA damage checkpoint	â	R-HSA-69473	-1.7	0.00787
	Autodegradation of the E3 ubiquitin ligase COP1	â	R-HSA-349425	-1.77	0.00808
	Polymerase switching on the C-strand of the telomere	â	R-HSA-174411	-1.8	0.0086
	Mitotic Spindle Checkpoint	â	R-HSA-69618	-1.65	0.0086
	Packaging Of Telomere Ends	â	R-HSA-171306	-1.71	0.0103
	Deposition of new CENPA-containing nucleosomes at the centromere	â	R-HSA-606279	-1.67	0.0109
	Nucleosome assembly	â	R-HSA-774815	-1.67	0.0109
	Removal of the Flap Intermediate from the C-strand	â	R-HSA-174437	-1.77	0.014
	Inhibition of DNA recombination at telomere	â	R-HSA-9670095	-1.64	0.0201
	Amplification of signal from the kinetochores	â	R-HSA-141424	-1.57	0.0212
	Amplification of signal from unattached kinetochores via a MAD2 inhibitory signal	â	R-HSA-141444	-1.57	0.0212
	Meiotic synapsis	â	R-HSA-1221632	-1.63	0.0212
	Condensation of Prophase Chromosomes	â	R-HSA-2299718	-1.59	0.0306
	Mitotic G2-G2/M phases	â	R-HSA-453274	-1.41	0.0316
	Telomere Extension By Telomerase	â	R-HSA-171319	-1.82	0.0146
	Postmitotic nuclear pore complex (NPC) reformation	â	R-HSA-9615933	-1.65	0.0292
Cell-Cell Communication	Cell-Cell communication	á	R-HSA-1500931	1.61	0.0131
Cellular Responses to Stimuli	GSK3B and BTRC:CUL1-mediated-degradation of NFE2L2	â	R-HSA-9762114	-1.75	0.00625
	Heme signaling	á	R-HSA-9707616	1.86	0.00788
Chromatin Organization	HATs acetylate histones	â	R-HSA-3214847	-1.76	0.00212
	RMTs methylate histone arginines	â	R-HSA-3214858	-1.66	0.00942
Developmental Biology	Regulation of expression of SLITs and ROBOs	â	R-HSA-9010553	-1.84	0.00128
	Signaling by ROBO receptors	â	R-HSA-376176	-1.61	0.0163
	EPH-Ephrin signaling	á	R-HSA-2682334	1.59	0.0212
Disease	Leishmania infection	á	R-HSA-9658195	1.85	0.00037
	HIV Infection	â	R-HSA-162906	-1.64	0.00154
	Diseases of Immune System	á	R-HSA-5260271	2.08	0.00267
	Diseases associated with the TLR signaling cascade	á	R-HSA-5602358	2.08	0.00267
	Host Interactions of HIV factors	â	R-HSA-162909	-1.69	0.003
	Vpu mediated degradation of CD4	â	R-HSA-180534	-1.86	0.00404
	HCMV Late Events	â	R-HSA-9610379	-1.77	0.00426
	Vif-mediated degradation of APOBEC3G	â	R-HSA-180585	-1.78	0.00482
	Diseases of DNA repair	â	R-HSA-9675135	-1.74	0.00774
	ABC transporter disorders	â	R-HSA-5619084	-1.73	0.00813
	Potential therapeutics for SARS	á	R-HSA-9679191	1.66	0.00835
	Defective CFTR causes cystic fibrosis	â	R-HSA-5678895	-1.76	0.0104
	Purinergic signaling in leishmaniasis infection	á	R-HSA-9660826	1.89	0.0109
	Cell recruitment (pro-inflammatory response)	á	R-HSA-9664424	1.89	0.0109
	Disorders of transmembrane transporters	â	R-HSA-5619115	-1.55	0.0128
	Oncogenic MAPK signaling	á	R-HSA-6802957	1.57	0.0139
	IRAK4 deficiency (TLR2/4)	á	R-HSA-5603041	1.89	0.014
	Anti-inflammatory response favouring Leishmania parasite infection	á	R-HSA-9662851	1.6	0.0144
	Leishmania parasite growth and survival	á	R-HSA-9664433	1.6	0.0144
	MyD88 deficiency (TLR2/4)	á	R-HSA-5602498	1.89	0.0144
	Hh mutants are degraded by ERAD	â	R-HSA-5362768	-1.69	0.0151
	Hh mutants abrogate ligand secretion	â	R-HSA-5387390	-1.69	0.0151
	SARS-CoV-2 modulates host translation machinery	â	R-HSA-9754678	-1.77	0.0175
	HCMV Early Events	â	R-HSA-9609690	-1.57	0.0175
	HIV Life Cycle	â	R-HSA-162587	-1.57	0.0197
	Defective pyroptosis	â	R-HSA-9710421	-1.64	0.0212
	Diseases associated with N-glycosylation of proteins	â	R-HSA-3781860	-1.89	0.00526
	Viral Messenger RNA Synthesis	â	R-HSA-168325	-1.66	0.0119
	Rev-mediated nuclear export of HIV RNA	â	R-HSA-165054	-1.69	0.0152
	Interactions of Rev with host cellular proteins	â	R-HSA-177243	-1.69	0.0152
	Formation of the HIV-1 Early Elongation Complex	â	R-HSA-167158	-1.62	0.0217
	Influenza Viral RNA Transcription and Replication	â	R-HSA-168273	-1.52	0.0293
	Influenza Infection	â	R-HSA-168255	-1.51	0.0312
DNA Repair	DNA Repair	â	R-HSA-73894	-1.99	3.79e-07
	Global Genome Nucleotide Excision Repair (GG-NER)	â	R-HSA-5696399	-2.17	2.5e-05
	Nucleotide Excision Repair	â	R-HSA-5696398	-2.07	5.85e-05
	Homology Directed Repair	â	R-HSA-5693538	-1.99	0.000135
	DNA Double-Strand Break Repair	â	R-HSA-5693532	-1.95	0.000135
	HDR through Homologous Recombination (HRR) or Single Strand Annealing (SSA)	â	R-HSA-5693567	-1.92	0.000309
	Base Excision Repair	â	R-HSA-73884	-2	0.000333
	Processing of DNA double-strand break ends	â	R-HSA-5693607	-1.92	0.00112
	Base-Excision Repair, AP Site Formation	â	R-HSA-73929	-1.76	0.0059
	Recognition and association of DNA glycosylase with site containing an affected pyrimidine	â	R-HSA-110328	-1.77	0.00808
	Cleavage of the damaged pyrimidine	â	R-HSA-110329	-1.77	0.00808
	Depyrimidination	â	R-HSA-73928	-1.77	0.00808
	Recognition and association of DNA glycosylase with site containing an affected purine	â	R-HSA-110330	-1.75	0.00835
	Cleavage of the damaged purine	â	R-HSA-110331	-1.75	0.00835
	Depurination	â	R-HSA-73927	-1.75	0.00835
	Resolution of Abasic Sites (AP sites)	â	R-HSA-73933	-1.76	0.00896
	Recruitment and ATM-mediated phosphorylation of repair and signaling proteins at DNA double strand breaks	â	R-HSA-5693565	-1.6	0.0133
	PCNA-Dependent Long Patch Base Excision Repair	â	R-HSA-5651801	-1.77	0.0139
	DNA Double Strand Break Response	â	R-HSA-5693606	-1.65	0.0152
	Nonhomologous End-Joining (NHEJ)	â	R-HSA-5693571	-1.62	0.0152
	Mismatch repair (MMR) directed by MSH2:MSH3 (MutSbeta)	â	R-HSA-5358606	-1.78	0.0204
	Resolution of AP sites via the multiple-nucleotide patch replacement pathway	â	R-HSA-110373	-1.64	0.0275
	Transcription-Coupled Nucleotide Excision Repair (TC-NER)	â	R-HSA-6781827	-2	0.000256
	Formation of TC-NER Pre-Incision Complex	â	R-HSA-6781823	-1.82	0.0031
	Gap-filling DNA repair synthesis and ligation in TC-NER	â	R-HSA-6782210	-1.87	0.00311
	Dual incision in TC-NER	â	R-HSA-6782135	-1.77	0.00625
	Dual Incision in GG-NER	â	R-HSA-5696400	-1.8	0.00732
	Gap-filling DNA repair synthesis and ligation in GG-NER	â	R-HSA-5696397	-1.82	0.00787
	DNA Damage Recognition in GG-NER	â	R-HSA-5696394	-1.76	0.00875
	Mismatch Repair	â	R-HSA-5358508	-1.77	0.0192
	Mismatch repair (MMR) directed by MSH2:MSH6 (MutSalpha)	â	R-HSA-5358565	-1.76	0.0219
DNA Replication	DNA Replication	â	R-HSA-69306	-2.18	2.4e-07
	Synthesis of DNA	â	R-HSA-69239	-2.29	8.3e-07
	DNA Replication Pre-Initiation	â	R-HSA-69002	-2.16	1.27e-06
	Assembly of the pre-replicative complex	â	R-HSA-68867	-2.1	6.5e-06
	Orc1 removal from chromatin	â	R-HSA-68949	-2.17	3.75e-05
	Switching of origins to a post-replicative state	â	R-HSA-69052	-2.1	9.76e-05
	DNA strand elongation	â	R-HSA-69190	-2.15	0.000183
	Activation of the pre-replicative complex	â	R-HSA-68962	-2.12	0.000409
	CDK-mediated phosphorylation and removal of Cdc6	â	R-HSA-69017	-1.84	0.00237
	Lagging Strand Synthesis	â	R-HSA-69186	-1.74	0.017
Extracellular Matrix Organization	Extracellular matrix organization	á	R-HSA-1474244	1.65	0.00808
	Elastic fibre formation	á	R-HSA-1566948	1.76	0.0241
Gene Expression (Transcription)	RNA Polymerase I Promoter Clearance	â	R-HSA-73854	-1.97	0.000456
	RNA Polymerase I Transcription	â	R-HSA-73864	-1.97	0.000456
	RNA Polymerase I Promoter Escape	â	R-HSA-73772	-1.88	0.0008
	RNA Polymerase I Transcription Initiation	â	R-HSA-73762	-1.96	0.00131
	Gene Silencing by RNA	â	R-HSA-211000	-1.79	0.00154
	Positive epigenetic regulation of rRNA expression	â	R-HSA-5250913	-1.79	0.00311
	RUNX1 regulates transcription of genes involved in differentiation of HSCs	â	R-HSA-8939236	-1.73	0.00311
	ERCC6 (CSB) and EHMT2 (G9a) positively regulate rRNA expression	â	R-HSA-427389	-1.83	0.00324
	TP53 Regulates Transcription of DNA Repair Genes	â	R-HSA-6796648	-1.79	0.00532
	NoRC negatively regulates rRNA expression	â	R-HSA-427413	-1.71	0.00796
	Negative epigenetic regulation of rRNA expression	â	R-HSA-5250941	-1.68	0.0086
	Transcriptional regulation by small RNAs	â	R-HSA-5578749	-1.66	0.00904
	Regulation of RUNX3 expression and activity	â	R-HSA-8941858	-1.72	0.00942
	Epigenetic regulation of gene expression	â	R-HSA-212165	-1.52	0.0214
	PRC2 methylates histones and DNA	â	R-HSA-212300	-1.52	0.0292
	RNA Polymerase III Transcription Initiation	â	R-HSA-76046	-1.89	0.0035
	RNA Polymerase I Transcription Termination	â	R-HSA-73863	-1.8	0.008
	RNA Polymerase III Transcription Initiation From Type 1 Promoter	â	R-HSA-76061	-1.78	0.00899
	RNA Polymerase III Transcription Initiation From Type 2 Promoter	â	R-HSA-76066	-1.78	0.00899
	RNA Polymerase III Transcription	â	R-HSA-74158	-1.72	0.00904
	RNA Polymerase III Abortive And Retractive Initiation	â	R-HSA-749476	-1.72	0.00904
	RNA Polymerase III Transcription Initiation From Type 3 Promoter	â	R-HSA-76071	-1.75	0.0119
	PIWI-interacting RNA (piRNA) biogenesis	â	R-HSA-5601884	-1.72	0.0187
	Formation of the Early Elongation Complex	â	R-HSA-113418	-1.62	0.0217
	RNA Polymerase III Chain Elongation	â	R-HSA-73780	-1.64	0.0275
Hemostasis	Hemostasis	á	R-HSA-109582	1.7	1.39e-05
	Platelet activation, signaling and aggregation	á	R-HSA-76002	1.8	0.000134
	Response to elevated platelet cytosolic Ca2+	á	R-HSA-76005	1.72	0.00404
	Platelet degranulation	á	R-HSA-114608	1.72	0.00494
	Platelet Aggregation (Plug Formation)	á	R-HSA-76009	1.95	0.00788
	Signal amplification	á	R-HSA-392518	1.79	0.0175
	Thrombin signalling through proteinase activated receptors (PARs)	á	R-HSA-456926	1.78	0.0189
	Formation of Fibrin Clot (Clotting Cascade)	á	R-HSA-140877	2.06	0.00404
	ADP signalling through P2Y purinoceptor 1	á	R-HSA-418592	1.95	0.00904
Immune System	Neutrophil degranulation	á	R-HSA-6798695	1.97	3.57e-09
	Toll-like Receptor Cascades	á	R-HSA-168898	2.02	2.5e-05
	Interferon alpha/beta signaling	á	R-HSA-909733	2.36	3.15e-05
	Toll Like Receptor 7/8 (TLR7/8) Cascade	á	R-HSA-168181	2	0.00018
	Toll Like Receptor 4 (TLR4) Cascade	á	R-HSA-166016	1.86	0.000521
	MyD88 dependent cascade initiated on endosome	á	R-HSA-975155	1.95	0.000521
	TRAF6 mediated induction of NFkB and MAP kinases upon TLR7/8 or 9 activation	á	R-HSA-975138	1.92	0.000627
	Toll Like Receptor 9 (TLR9) Cascade	á	R-HSA-168138	1.91	0.000909
	MyD88:MAL(TIRAP) cascade initiated on plasma membrane	á	R-HSA-166058	1.82	0.00129
	Toll Like Receptor TLR1:TLR2 Cascade	á	R-HSA-168179	1.82	0.00129
	Toll Like Receptor TLR6:TLR2 Cascade	á	R-HSA-168188	1.82	0.00129
	Toll Like Receptor 2 (TLR2) Cascade	á	R-HSA-181438	1.82	0.00129
	MyD88-independent TLR4 cascade	á	R-HSA-166166	1.76	0.00226
	TRIF(TICAM1)-mediated TLR4 signaling	á	R-HSA-937061	1.76	0.00226
	Toll Like Receptor 10 (TLR10) Cascade	á	R-HSA-168142	1.75	0.0035
	Toll Like Receptor 5 (TLR5) Cascade	á	R-HSA-168176	1.75	0.0035
	MyD88 cascade initiated on plasma membrane	á	R-HSA-975871	1.75	0.0035
	Nucleotide-binding domain, leucine rich repeat containing receptor (NLR) signaling pathways	á	R-HSA-168643	1.86	0.00404
	Interleukin-4 and Interleukin-13 signaling	á	R-HSA-6785807	1.71	0.0045
	Signaling by CSF3 (G-CSF)	á	R-HSA-9674555	1.88	0.00625
	Inflammasomes	á	R-HSA-622312	2.02	0.0077
	Toll Like Receptor 3 (TLR3) Cascade	á	R-HSA-168164	1.66	0.00787
	The NLRP3 inflammasome	á	R-HSA-844456	1.94	0.00788
	Cross-presentation of soluble exogenous antigens (endosomes)	â	R-HSA-1236978	-1.72	0.0104
	Inactivation of CSF3 (G-CSF) signaling	á	R-HSA-9705462	1.88	0.0157
	Dectin-1 mediated noncanonical NF-kB signaling	â	R-HSA-5607761	-1.63	0.0216
	Fcgamma receptor (FCGR) dependent phagocytosis	á	R-HSA-2029480	1.59	0.0244
	Growth hormone receptor signaling	á	R-HSA-982772	1.82	0.0245
	FCERI mediated MAPK activation	á	R-HSA-2871796	1.65	0.0293
	RIP-mediated NFkB activation via ZBP1	á	R-HSA-1810476	1.72	0.03
	NIK-->noncanonical NF-kB signaling	â	R-HSA-5676590	-1.63	0.0305
	IRAK2 mediated activation of TAK1 complex upon TLR7/8 or 9 stimulation	á	R-HSA-975163	1.97	0.00835
	Regulation of Complement cascade	á	R-HSA-977606	1.81	0.0234
Metabolism	The citric acid (TCA) cycle and respiratory electron transport	â	R-HSA-1428517	-2.1	1.56e-06
	Respiratory electron transport, ATP synthesis by chemiosmotic coupling, and heat production by uncoupling proteins.	â	R-HSA-163200	-1.97	0.000101
	Respiratory electron transport	â	R-HSA-611105	-1.94	0.000445
	Complex I biogenesis	â	R-HSA-6799198	-1.91	0.0018
	Pyruvate metabolism and Citric Acid (TCA) cycle	â	R-HSA-71406	-1.85	0.00258
	Glucose metabolism	â	R-HSA-70326	-1.7	0.00512
	Metabolism of amino acids and derivatives	â	R-HSA-71291	-1.61	0.00625
	Regulation of insulin secretion	á	R-HSA-422356	1.78	0.0077
	Regulation of ornithine decarboxylase (ODC)	â	R-HSA-350562	-1.71	0.00833
	Gluconeogenesis	â	R-HSA-70263	-1.79	0.0121
	Cholesterol biosynthesis	â	R-HSA-191273	-1.66	0.0226
	Glycosaminoglycan metabolism	á	R-HSA-1630316	1.47	0.0256
	Citric acid cycle (TCA cycle)	â	R-HSA-71403	-1.91	0.00404
	HS-GAG degradation	á	R-HSA-2024096	1.81	0.0261
Metabolism of Proteins	Translation	â	R-HSA-72766	-2.01	0.000355
	UCH proteinases	â	R-HSA-5689603	-1.95	0.000382
	tRNA Aminoacylation	â	R-HSA-379724	-1.84	0.00404
	Neddylation	â	R-HSA-8951664	-1.53	0.00859
	SUMOylation of chromatin organization proteins	â	R-HSA-4551638	-1.68	0.00861
	Ub-specific processing proteases	â	R-HSA-5689880	-1.52	0.0105
	Deubiquitination	â	R-HSA-5688426	-1.41	0.02
	Metalloprotease DUBs	â	R-HSA-5689901	-1.63	0.0216
	SUMOylation of DNA damage response and repair proteins	â	R-HSA-3108214	-1.54	0.0255
	SUMOylation of RNA binding proteins	â	R-HSA-4570464	-1.54	0.0316
	SUMOylation of DNA replication proteins	â	R-HSA-4615885	-1.78	0.00725
	Biosynthesis of the N-glycan precursor (dolichol lipid-linked oligosaccharide, LLO) and transfer to a nascent protein	â	R-HSA-446193	-1.69	0.00924
	Cytosolic tRNA aminoacylation	â	R-HSA-379716	-1.76	0.0111
	Mitochondrial tRNA aminoacylation	â	R-HSA-379726	-1.62	0.024
	Carboxyterminal post-translational modifications of tubulin	á	R-HSA-8955332	1.78	0.0282
Metabolism of RNA	Metabolism of RNA	â	R-HSA-8953854	-1.95	1.56e-09
	tRNA processing	â	R-HSA-72306	-2.12	2.5e-05
	Processing of Capped Intron-Containing Pre-mRNA	â	R-HSA-72203	-1.85	3.96e-05
	mRNA Splicing - Major Pathway	â	R-HSA-72163	-1.87	5.53e-05
	mRNA Splicing	â	R-HSA-72172	-1.84	0.000202
	snRNP Assembly	â	R-HSA-191859	-1.95	0.00172
	Metabolism of non-coding RNA	â	R-HSA-194441	-1.95	0.00172
	Major pathway of rRNA processing in the nucleolus and cytosol	â	R-HSA-6791226	-1.72	0.0139
	rRNA processing	â	R-HSA-72312	-1.69	0.0152
	rRNA processing in the nucleus and cytosol	â	R-HSA-8868773	-1.67	0.0152
	tRNA modification in the nucleus and cytosol	â	R-HSA-6782315	-1.66	0.0163
	tRNA processing in the nucleus	â	R-HSA-6784531	-1.94	0.00109
	Deadenylation-dependent mRNA decay	â	R-HSA-429914	-1.54	0.0305
Muscle Contraction	Muscle contraction	á	R-HSA-397014	1.97	0.00092
	Smooth Muscle Contraction	á	R-HSA-445355	1.65	0.0293
Neuronal System	Neuronal System	á	R-HSA-112316	1.58	0.00732
	Potassium Channels	á	R-HSA-1296071	1.83	0.0217
	Activation of G protein gated Potassium channels	á	R-HSA-1296041	1.87	0.0175
	G protein gated Potassium channels	á	R-HSA-1296059	1.87	0.0175
	Inwardly rectifying K+ channels	á	R-HSA-1296065	1.87	0.0175
	Inhibition of voltage gated Ca2+ channels via Gbeta/gamma subunits	á	R-HSA-997272	1.87	0.0175
	Protein-protein interactions at synapses	á	R-HSA-6794362	1.7	0.0282
Organelle Biogenesis and Maintenance	Cristae formation	â	R-HSA-8949613	-1.65	0.02
Programmed Cell Death	Regulation of activated PAK-2p34 by proteasome mediated degradation	â	R-HSA-211733	-1.78	0.0043
	Regulation of Apoptosis	â	R-HSA-169911	-1.81	0.00622
	Caspase activation via Death Receptors in the presence of ligand	á	R-HSA-140534	1.96	0.00787
	RIPK1-mediated regulated necrosis	á	R-HSA-5213460	1.72	0.0252
	Regulation of necroptotic cell death	á	R-HSA-5675482	1.72	0.0252
	Caspase activation via extrinsic apoptotic signalling pathway	á	R-HSA-5357769	1.81	0.0234
Protein Localization	Protein localization	â	R-HSA-9609507	-2.02	4.08e-05
	Mitochondrial protein import	â	R-HSA-1268020	-2.14	0.000101
	Peroxisomal protein import	â	R-HSA-9033241	-1.63	0.0217
Reproduction	Meiosis	â	R-HSA-1500620	-1.73	0.00431
	Reproduction	â	R-HSA-1474165	-1.7	0.0086
	Meiotic recombination	â	R-HSA-912446	-1.64	0.0133
Signal Transduction	Signaling by GPCR	á	R-HSA-372790	1.57	0.000656
	GPCR ligand binding	á	R-HSA-500792	1.8	0.00102
	Degradation of AXIN	â	R-HSA-4641257	-1.89	0.003
	GPCR downstream signalling	á	R-HSA-388396	1.5	0.00413
	G alpha (i) signalling events	á	R-HSA-418594	1.6	0.00518
	Regulation of PTEN stability and activity	â	R-HSA-8948751	-1.77	0.00538
	Negative regulation of NOTCH4 signaling	â	R-HSA-9604323	-1.79	0.00613
	Regulation of RAS by GAPs	â	R-HSA-5658442	-1.75	0.00729
	Hedgehog ligand biogenesis	â	R-HSA-5358346	-1.71	0.00861
	Degradation of DVL	â	R-HSA-4641258	-1.74	0.0101
	RAC1 GTPase cycle	á	R-HSA-9013149	1.51	0.012
	G alpha (q) signalling events	á	R-HSA-416476	1.57	0.0121
	CDC42 GTPase cycle	á	R-HSA-9013148	1.47	0.0148
	TCF dependent signaling in response to WNT	â	R-HSA-201681	-1.5	0.0152
	PTEN Regulation	â	R-HSA-6807070	-1.55	0.0167
	Degradation of GLI2 by the proteasome	â	R-HSA-5610783	-1.68	0.0204
	GLI3 is processed to GLI3R by the proteasome	â	R-HSA-5610785	-1.68	0.0204
	RHO GTPases Activate ROCKs	á	R-HSA-5627117	1.75	0.0216
	Signaling by Interleukins	á	R-HSA-449147	1.27	0.0223
	Signaling by NOTCH1	á	R-HSA-1980143	1.56	0.0275
	Death Receptor Signalling	á	R-HSA-73887	1.42	0.0318
	MET promotes cell motility	á	R-HSA-8875878	1.94	0.00861
	Peptide ligand-binding receptors	á	R-HSA-375276	1.7	0.0124
	p130Cas linkage to MAPK signaling for integrins	á	R-HSA-372708	1.93	0.013
	Ca2+ pathway	á	R-HSA-4086398	1.66	0.0152
	Pre-NOTCH Processing in Golgi	á	R-HSA-1912420	1.81	0.0152
	Class B/2 (Secretin family receptors)	á	R-HSA-373080	1.82	0.0175
	WNT5A-dependent internalization of FZD4	á	R-HSA-5099900	1.85	0.0207
	Binding and Uptake of Ligands by Scavenger Receptors	á	R-HSA-2173782	1.75	0.0211
	Class A/1 (Rhodopsin-like receptors)	á	R-HSA-373076	1.52	0.0226
	GRB2:SOS provides linkage to MAPK signaling for Integrins	á	R-HSA-354194	1.83	0.0248
Transport of Small Molecules	Iron uptake and transport	á	R-HSA-917937	1.95	0.00226
	Ion channel transport	á	R-HSA-983712	1.74	0.00425
	Stimuli-sensing channels	á	R-HSA-2672351	1.88	0.00512
	ABC-family proteins mediated transport	â	R-HSA-382556	-1.63	0.017

[truncated: 2 more sheets: Table S9, Table S10]
